# Supplementary material for: CDO1 Promoter Methylation is a Biomarker for Outcome Prediction of Anthracycline Treated, Estrogen Receptor-Positive, Lymph Node-Positive Breast Cancer Patients
Source: BMC Cancer. 2010 Jun 1;10:247. doi: 10.1186/1471-2407-10-247 (PMC2893112; doi:10.1186/1471-2407-10-247)
Supplement: Additional file 1 — Analyzed genes and primer sequences. This excel spreadsheet (.xls) contains the names of the analyzed genes, the primer sequences and the sequences of the analyzed regions. [file 1471-2407-10-247-S1.XLS]

## Sheet: Tabelle2
No	Gene	Number of Analyzed Samples	Forward Primer	Reverse Primer	Genomic Sequence
1	ABCC5	12	TAGTTTTGGGAATGTTTTGTGT	CGTCGTCGACAACAACCATCACCTACCTAC	GCAGCAGCCATCACCTACCTGCGCCCCTGCTCCAGGACAACCGCGCCAGCCGCTCAACCACGCTCCCGAGCATGAGCCCTGCAGCAAAACAAGCCTTTATAGCGGCATCGGCCGCCACACCGCGCAAGCGCGCTGCACAAAGCATTCCCAAGGCTG
2	ABTB2	12	GGGTATGGGATTGTTGAATTA	CGTCGTCGACAATAAATAACTAACCTCCAAACA	ACAATGAGTGGCTGACCTCCAGGCAGCGCCAGTGCCAACCTGCCTCCGGGCGGGTGTCCCAAACGGTCCGCCAGAGCGCTGTTGGTTCAGCAGTCCCATGCCC
3	ADAM17	12	TTTGTTGTTTATTTTATTAAAGGAGT	CGTCGTCGCCTAAACACACTAAACAAAAAACC	CCTGCTGTCCATTTTATTAAAGGAGCTGTAGAAAGCGGCCTGGGGCCCAGCGACCTGCCCAGGGCGGACGAGGAGGCGCGACTGGCCCGATGCCGCAGGCTCTCTGCCCAGTGTGCTCAGG
4	AIM1	84	TAGAATAGTAAGAAGTTATTTGGGTTTAA	CGTCGTCGAAAAACTCCCACAAACAAAAA	AGGAACTCCCACAGGCAAAAGCCTTTCCGATGCGCTCTGCAGCCGCGGGATCACTCGGGTGTTTGAACGCTCGCGCGCTCCTCCCATTGGAGCTCCGGCTAAGGCGGGGCCCAGGTGCTTGCTTCCTCCGAGCTTGCTTAAGGTTTTCATGTTGCAAGTACTAGATGTTGAACCCAGGTGGCTTCTTACTGTTCTG
5	AKT1	12	TTTTATGATTTTGGGGAGGT	CGTCGTCGAACCCCAACTCCAAACCC	AGCCCCAGCTCCAGGCCCGGCGGCGTCCCTTCTCTCGGGTCCCGGCCTCGCCCGGCGGAGCGGCCTCCCCAAGGTCATGAGG
6	ALOX12P2	12	GGAGGGTGTTGTTGTTTTATTT	CGTCGTCGAATACCTCTCATCTCTCCTATTCC	GGAGGGTGCTGCTGCCCCACCCATGAGAAACCTGGGAAGCGGGGTAGGGGCTGAGGTCGGGTGCACTTGGTGCGCCTGATAGGAAAAGCGAGAGGAACAGGAGAGATGAGAGGCATT
7	APC	162	TTAATTTTTTTGTTTGTTGGGGAT	CGTCGTCGAATTACACAACTACTTCTCTCTCC	TCAACTTCCTTGCTTGCTGGGGACTGGGGCCGCGAGGGCATACCCCCGAGGGGTACGGGGCTAGGGCTAGGCAGGCTGTGCGGTTGGGCGGGGCCCTGTGCCCCACTGCGGAGTGCGGGTCGGGAAGCGGAGAGAGAAGCAGCTGTGTAATC
8	APPBP2	12	GGAGGAGAGTAGAGAGGAGGTT	CGTCGTCGATAAATCCCAAAAACTCTCTATAACA	GGAGGAGAGCAGAGAGGAGGCCCACGGCGCATACCTTGTAGTAAACATCAAACTGGATGTTCTCGGGCAAGGAGCGGATGTCTCGGCGGGAGCGGATGTAGTTGTCCACGACAGCGGAGATGGCGGTGTTATAGAGAGTCTCTGGGATCCAC
9	ARHGAP25	12	TTTGGTTAGTTATAGGTTTGTTTTT	CGTCGTCGAACCTACACAACTTACCAATTAATAAC	CCTGGCCAGCCACAGGCCTGCTTCCTGTTCATTGCGAGGTGTAAACTGACGCTGGGAGTGGCCACTAGATGGCGGCAAACTCAGCCAAGTTTGGCATGGGCTTCCGTTGGCGCTACCAACTGGCAAGCTGTGCAGGTT
10	ASCC1	12	AGTTATTTTTTTTATTTAGTTGGGTTT	CGTCGTCGATAAAAAATTTCCCCAAACC	ATAGGAAATTTCCCCAGGCCGGGTTTGACCGAGTGCGCATGCGGGCCGAGGGCTGGCGCCTGCGCAGTGGGACAGCGCCGATGGCGTAGTTTCCTGGGGACCCAGCTGGGTGGGAAAAGTGGCT
11	ATF3	12	GTTGGTTTGGGTATTATTGGTT	CGTCGTCGCCCTCTCTCTCCATATCAAAA	GCTGGCTTGGGCACCATTGGTCATGCCTGGAACACGCAGCAGCGAGTACGCACATCTGGCGGCTATCCCGGGCGGCTCCGGTCCTGATATGGAGAGAGAGGGCGACGACG
12	ATP13A3	84	GTTTTGGATGTAAATTAAATATTTTT	CGTCGTCGCAACCAAAAACTACAAATAACC	GTCCTGGATGCAAATTAAATACTTCCCTCCGCAGAAGACTTATCTCGGGGTAGGGCCGCAGCCGGATTTCCAAATCGCGGGTTTGATTTTCGCTGCGTCCTCTCCGCGACGCGCGCAGGGAGCGCGCCCGGCCACCTGCAGCCTCTGGCTG
13	BAG1	12	TTAGGTGGGTTTTATGTAGGTTT	CGTCGTCGATAAAAAAATATACAAACACAAACC	ATGGAAAAGTGTACAGACACAAGCCCGGGACAAAAGACAGTTCCACGGACACAACCAATAACCCACGCTTCCGGACGCCAGGACAAGCGCAAGGTCACACGCTTCTGGAGGACACGTGACTAAACCCACAGACCCCGCCGGGCTTTCGGGACCTGCATGGAGCCCACCTGG
14	BCAR3	12	GGGTGAAGTATAGGGTGGGT	CGTCGTCGTTCCTATTAACTCACAACAATCC	GGGTGAAGCACAGGGTGGGCCGCGGCTGGCGGGTTTGGTGCAGAAACGGGCTGTGGCCGAGCCGAGAAAGCGCGCCCAGCGGCCGCCCTGCGAATCCTCCGTAGGCGGGGCCGGGACTGCTGTGAGCTAATAGGAA
15	BCL6	12	GATTTAGGAGGAGAGAAGGGTAT	CGTCGTCGAAACCACAAATTACAAATCCAA	GAGCCACAGGTTGCAAATCCAACCAACCTCGCAATCTATTTTTGCAAAATCACTCACAAAGATCTCCCTTTCGCGCCCGCGCCCGCTCCTCCCGCGCCGGGTCCCCTCAGCCACGGCCACAAAGTGCCCTTCTCTCCTCCTGAGTC
16	BIK	12	GTGTAATGGGGTGGTTTTTT	CGTCGTCGCATCTTCCCTCTTTTAAAAACA	GTGCAATGGGGTGGTCCCTCTGCGTCTCGCCGCGACGGCTGGACGCCCCATCGCCGCCGCACAGTCCTCCAGTGCGGCTTCCGGGCACCCGGCTCCGAACTCTGGGGTCGTGCGGACCCGGCCAGACCGTAGCGCGGCAACGCCAGCCCACGGCCGCGGCCGCACAGCCCCGGTGCCCTTAAAAGAGGGAAGATG
17	BIRC5	12	TTTTGAGAAAGGGTTGTTAGGT	CGTCGTCGCCTCTACTCCCAAAAAACC	CCTCTACTCCCAGAAGGCCGCGGGGGGTGGACCGCCTAAGAGGGCGTGCGCTCCCGACATGCCCCGCGGCGCGCCATTAACCGCCAGATTTGAATCGCGGGACCCGTTGGCAGAGGTGGCGGCGGCGGCATGGGTGCCCCGACGTTGCCCCCTGCCTGGCAGCCCTTTCTCAAGG
18	BMP7	84	GTAGTAGGAATAGGGGTGTTTAGA	CGTCGTCGCCCCCTCTACCACCTAAAA	GCAGCAGGAACAGGGGTGCCCAGAGCGCCACGAAGCTGTGCGGCGCCGCAGCTCGCAGTGAGCGCACGTGCATCGCGCCGGCTCTACGCGCTACCCGGGCTCCGGGCTCCGGGCCCGCACCGCCCCAGGTGGCAGAGGGGG
19	BMP8B	12	GAAGGGTTTTAGAGTTTTTGGTT	CGTCGTCGACACCTACTCAACTACTCCTCCC	GCACCTGCTCAGCTGCTCCTCCCCGCGCCCCCACCTGGCTCCCGCGTGAGCCTGGGCAGCGCCCCAGGCAGGCCGCCCCCGCCAGCCCTCGCTGCGCGGCGTGCGCCCCCTGCGCCCCCAGTACTGATCCAGCTTCGCGGGGGAGACGCGCACCCGCCTCCTGCCTTTAGCCGGGCCAGGAGCTCTGGGGCCCTTC
20	BMPR1A	84	GTGGTGATAATTATTTGTATTTTTTA	CGTCGTCGCAACAAAACTAAAATCAACCAAC	GTGGTGACAATTATTTGCATTTTCCAAATGGACGGAATGAGCCTCCGGAGGGTACACGAGGTCACCAGCGTGAGCCCGCGGTGGAGCTGGAGGCGTATTTATAGCTGGCTGACCTCAGTCCTGTTG
21	BSG	12	TGGGGGTGATTTGTTTTTT	CGTCGTCGAACTTTAAATCTCCCTTCTCCTAA	TGGGGGTGACCTGCTTCCTGGGTGAGGGCGTCTGCGAAGGCGGTTGGAGGTGGCCCGCCCGCCGGTCCCATCGGCCAGGAGAAGGGAGACCCAAAGCC
22	C10orf131	12	TTGGGTTTTGGTAGGTTAGG	CGTCGTCGCAAACTAAAATAATCACCAACC	CTGGGTCCTGGCAGGCCAGGGGCGGCAGCGCGCATGCTCCTGGGTCGCCGCTACTTGCAGCCCGCGGGCGCCGTAGGGCTGGCGCAGGGTGCGGTGGGGCGGTTGGTGATCATCCTAGCCTG
23	C3orf64	84	GGAAGGAAAAAAGGGAAATAT	CGTCGTCGTTAAACTTTCCATTTACCCACTAC	GGAAGGAAAAAAGGGAAACATCTGAAAGATGATGGATAGGAGGCAAAACCTGGGGTTGACACAGCGGGCGAAATGGGGCAATGTCGCAGAGAGAGAGAGCTTGGAAAAGTTTAAAGACGGCAGTGGGCAAATGGAAAGTTCAA
24	CASP2	12	TTGGGTGGTTTGGTGTGT	CGTCGTCGACTCCTTATACTAAAAAATAAACCAAA	CTGGGTGGCCTGGTGTGTGGGCGCGGCAGGGCGCAGGCGCAGGCGCAGTGTGCGTCCGCGTCTGAGGGGAGGGATGTGGGGGAAGCGACGGCCCCCGGTTTGTTTGGGCTGTGGGCGGTGCGCAGCGGAGAGCCCGGGAAAAGCGGGAAATGGCGGCGCCGAGCGCGGGGTCTTGGTCCACCTTCCAGCACAAGGAGC
25	CBLN2	84	ATAATTTTGTTAAGATGATAAATGTTG	CGTCGTCGTTATTTTTTAAACCAACATAAACTATAC	ACAACTCTGCCAAGATGATAAATGCTGCGGTGAGGTTATCATCGGTTATTATCGTCGGCACAACGTTTGCACAGACAACTGGGCCGTATAGTTTATGCTGGTCTAAAAAACAA
26	CCDC5	12	GTTAGATTTAAATAAGGGGAGGTT	CGTCGTCGTCTCCCCTATTCCACACATC	TCTCCCCTATTCCACACATCCGTCTTTTAGTGCCGCCGTCACTATCTGCAAGCCCCCCGTGCTTAGACTCTCCTGAAGGCCTTTCCCTTCCTGCCCGGGCCTCCCCTTGTTTGGATCTGGC
27	CCDC76	12	GTAGGTGAAATGTAAAGATTGTGAG	CGTCGTCGTCTTTCCCCATTAACCTAACC	TCTTTCCCCATTGGCCTGACCCCAACCGCCACCCGCGGGCACTGGATGACGCGGACCTTACCTCTCCTCACAGTCTTTGCATTTCACCTGC
28	CDC20	12	GAGAGGTTAATGGGTTAGGGT	CGTCGTCGACCACAAAATCAAAACCACC	GAGAGGCCAATGGGCTAGGGCAACGGTTGCGACGGTTGGATTTTGAAGGAGCCAATAGGCGCTCGGAGCGGAGAGTTTAAGAGGCGTAAGCCAGGCGTGTTAAAGCCGGTCGGAACTGCTCCGGAGGGCACGGTGAGAGGTGGTGGGGCTGAGCCGAGGTGGGGCCGTGGCCAGGGGGAGGGGGTGCTAGGCCGGAAGGGGCTGCAGCCGAGGGTGGCCCTGATTTTGTGGC
29	CDC2L5	12	TTGTTGTTGTTTGAGATTTTGTT	CGTCGTCGCTCCAAAAACACTTATTCTCACTATA	CTCCAGAAACACTTGTTCTCACTGTGACCTTTCGCTCAACAGGCAGGCAGTGCGGCGTCTGCAGAGCCGGAACCGGCACTGCGCGCTGGACGCAAGCAACAAGCACGACAGGCGCGCCACCACGGGCAGAGTCTCAAGCAACAGCAG
30	CDC7	12	GGGAAGAAATTTTATTTTTTTG	CGTCGTCGTCTATAACTCCCCAAATACCTAAA	GGGAAGAAACCCCACCCTCTTGCGCAAACGCCCAGTAGCGGAATCCGCGGGGTCGAGGGCTTTAGTGTGCGCATGTGCAACCAGAGCGGCGGCGGGAAGTGTTGCGCAGGCGCATCCGATCGACTCGGTAGGTGGGGATCTCTTGGAGACGGCGACCCAGGCATCTGGGGAGCCACAGA
31	CDK5RAP2	12	GAGTTTGAATAAGAGTTGGGGT	CGTCGTCGCAAATCCATCATAACTACAAAAATAA	CAAGTCCATCATGGCTACAGAGGTGGCGACAGCGTTGGTGTCTGTGGCGGCGGCGCCACTAGTACCCCCCGCGATAGCGACCCGCCGGGCTCCCCAGGTCCCCGCCCCCTCCACCCCAGCTCTTGTTCAGACTC
32	CDK6	12	GGAGGAATTAGGAAGGATTAAG	CGTCGTCGAAATTCCTCCAAACTCCCC	GGGTTCCTCCAGACTCCCCTCCTCCTCCTTTACGAAGCCTCCATCGCTACCCTCCGCGCGCTCCTGCCCTCTCCCAAGCCGCTTAATCCTTCCTGGTTCCTCC
33	CDO1	162	AGAGATTTATTTTTAGGTTTTTGG	CGTCGTCGACCCCACAAATCTAAACCTAAT	AGAGACCCACCCCCAGGCCCCTGGCAGCGCAGTGGATCCGGGATCGCTGGAGACGCGGTGCACACACAAATCAGGTTCAGATCTGTGGGGT
34	CNKSR3	12	GAGGTTAGGGGTTTGGGG	CGTCGTCGCAACTACCACAATCCAACTACAA	CAGCTGCCACAGTCCAGCTGCAGCTCCTCCTTCCCCCGCCGCCGCCGGGATCCCGGGCACAGCTGCTGCTCCCGAGCGACGGCAGCTGCAGGCACGCCGGGCTGCGACCCCAGACCCCTGGCCTC
35	COL1A1	12	TTGAGATAGGAGGGAGTTTATTT	CGTCGTCGACTTTCCTCACTCTACACCCAA	GCTTTCCTCACTCTGCACCCAGATCCCCACTTCCCCGGTTGCGCGCTCGGGATTCTCTCTTGCACCAACTCACGCCGCGCTCCACCCTCACCTCCCGCTCCCGGGGCGCGTTCAACCCCAACCTCGCCCCAGGGTGAGCTCCCTCCTGTCTCAG
36	COMMD9	12	GGGGGTTGTAGTTTTTTAGAGT	CGTCGTCGCCCTAATCCTTTAATTCTAAAATCT	GGGGGCTGTAGTCCTTCAGAGTGGGGGAAGGCGTTTCGGTTGTGGTGCTGCGGCAGTGAGCGCGGATCAAGACGGACGCGGCGGCTGGATGACTAAACCCCGAGACTCTAGAACCAAAGGACTAGGG
37	COPS4	84	AGAGAAATGTATATTTTGGGGTT	CGTCGTCGCACAAAAAACAATCTAAATAATCTAAA	AGAGAAATGTATATTCTGGGGCCTTGATGCTGCGTTTTTCGGGGAGATGGCTTCTTGGGGCTGGCTGAGGTTGAGGCGGTATGGCCGCTGTCATGTCGTCCAGACCATTCAGACTGTCTTCTGTG
38	COX6C	12	GGGTGGTGGTTTTTAATGTAGT	CGTCGTCGCCTCCTCCAATTTTCCAA	CCTCCTCCAGTTTTCCAGCTCTAATTTAAAACGCTGCCACACAGCGAGCGACGCTGCCAGCTGCTTCGCCTACACTAACCCTTGCGCCTCACGACCAGCTGCATTAGAAACCACCACCC
39	COX7C	12	GGTTTTGGGAAGGTTAGTGT	CGTCGTCGCAACCTAATTTCTAACTATCATCTCC	GGCCCTGGGAAGGTTAGTGTGTAAGGGGCACGGCTTCGTTGGGGGAGGGGGCGCTTGGCTGTGACTCGCGCACCTGCAAGGCCGCCTCCGGGCTGTGGCGTGGGAGATGATAGCCAGAAACCAGGCTG
40	CREBL1	12	AGAGGGTTGTGGTAAATTGTTT	CGTCGTCGCCTAACTTTTATATCCCCCTTAATA	CCTGACTTTTGTATCCCCCTTAATGCACAACGAGCCCCCTGCTCCGCTCTCCTTCAGATGGCGGATTCCGTATTTGCCCAGACTTCCTCTTTAGGCCCCCGCTTCTTTCCCGCGTGCCTCAGGGACAGTTTGCCACAGCCCTCT
41	CTAGE5	84	GGTAAGGTGTTATTTTTAGTTTTTTT	CGTCGTCGAACACTTATTAAACCCAACTATCTTC	GGCAAGGTGCTACTTTTAGCTCCTCTTCTCGGAGGAAAACAGCACGCACCGCGCCAGGCCAAGGTCCACGGGGATTTGATTTAGCATTTGGGTAACTGGCCGCTAATGGAACTGAAGACAGCTGGGCCTAACAAGTGCC
42	CTSL1	12	GGGAGGGTAGTTGAGGATTT	CGTCGTCGAAAACTAAACTTCCCTATCTAACC	GGGAGGGCAGTTGAGGACCCCGCGGAGGCGCGTGACTGGTTGAGCGGGCAGGCCAGCCTCCGAGCCGGGTGGACACAGGTACCGCAGCCAGGCCGCGCCGCGCCGACTCAGGGCCTGGCCCGGCCAGACAGGGAAGCTCAGTCCC
43	CUTL1	12	GGGGGTGGTAGGTAGGTATT	CGTCGTCGAACTTCTACCCTCTCTACAAAACC	GGCTTCTGCCCTCTCTGCAGGGCCCGCCATGGAGCGCGCGGCGGGTGCGCTCGGAGATGCCTTCTCGGGCCGGGTTCTCGAAAGCAGAGCCCCGGGGGCCCGTTGGGACCGTGGCATGCCGGGCGGTGGTCCGCGCGCGGAGTCCCCGGCGCCGCGGGGGGACCGTGCCGGGGCTCCCCGGCCCGCGCCCGAGTCGCCGCCGTGCCCAAGGGGCGAGTGCCTGCCTGCCACCCCC
44	CXCL12	162	TTTTATTGGAGAGATTGAGGATT	CGTCGTCGTTACTTTTCATTAATTCTCATTCAA	CCCCACTGGAGAGACTGAGGACCTTAGGCGTAAAGTGGGGCGCGCGTGGAAAGCTGCGGGACGGGGCCTTTCGATGGCGGGAACTGAATGAGAACCAATGAAAAGCAA
45	CYB5D1	12	GAAAAGGATAATGGTTTTTATGTTA	CGTCGTCGTCTTAATTACTCCTTTACTCCTCAA	GAAAAGGACAATGGTTTCCATGTCAGCGGATAAACGCTCTCCCCTCGGCTCCCGGACGCGACGGAGGTCGTAGTAGTAGTGAGTACGTGCTGAGGAGCAAAGGAGTAACCAAGA
46	CYP1B1	12	GGATTGGGTAGAAGGAGGGT	CGTCGTCGCTCCCATAAAAACCTACTAATAAAAC	GGACTGGGTAGAAGGAGGGCAGCGCGACCTGGCAGGGCGGGGCCTGCGGGGGGCGGGGCGCGCCGCACACCAGGCCGCTTTGACCCGGACTCCCGTCCAGGCGCACCGGCCGGCCTCGGAGCTCTACCAGCAGGCTTTCATGGGAG
47	DLC1	12	GTGGGGGAAATATTTTAGTTTT	CGTCGTCGCCCCATTCCCAAACTCC	CCCCATTCCCAGGCTCCGCCCCCCGCCCCTCTTCCTCGTGGCCGCAGCCTCAGGCCGCCCTCTAGCCCCGCCCCGCCCAGGCCCCGCCTCTCCTCTGTCCCGCCCCCTCGGTTCCCTCCTCCCCCCCGCCCCGCCCCGCGCCTCCTCCGCCGAAGGCTGGAATGTTTCCCCCAC
48	E2F1	12	GGGGAGGGGTTGATTGAG	CGTCGTCGAAAACACAAAACAACAAACAAAA	AGAGCACAGAGCAGCAAACAGGGACCGGCCCGAGGTCACCCCGCACCCCAGGGCGGGGCCCGGAGGCCCAACCCCGGCTCTGCACCGCCCAGCCTGGGCGCCTCAGTCAACCCCTCCCC
49	E4F1	12	GGGGAGGGTTAGGTTTAGGT	CGTCGTCGTCATCCCCCCTCTCTAATATA	TCATCCCCCCTCTCTGGTGTGCGTCCACAAGTGCTCGCGGGTTGCTGAGCCCCCGGGCGCCCGGTGTAGACATTCGCAGACGCCGGCGTCCCGGCCCTTCTCTGCCTCCGATGCCTGAGCCTGGCCCTCCCC
50	EDNRA	12	AGGTTATTAGATTTTTGGATTGG	CGTCGTCGTCTAAATTACTATCAAAATTCACTTCC	TCTAGGTTACTGTCAAGGTTCACTTCCCTCGAATGCGAATGGACATTTGCCCCTCATTAGCATGGCCCAGGGCCGCTGTGTTTGGCCGGGAATGGGCTGGTAGGCTCGCCTTACTTCGAGTCTGTTCCTTCCCCCAGTCATGCCTCTGCTGCTGCTGTTACCAGTCCAAAAGTCTGATGACCT
51	EEF1A2	12	GGGGGTAGGGTAGGGAGG	CGTCGTCGCCAAACTACAACCCACCTACT	GGGGGCAGGGCAGGGAGGCGGCGGGAGGGAGGGACCGGGACGGAGACGGCGCGGGGAGAGCGCGGCGGGCCCGGGAGACGGGGCGAGAGCCGGCTCAGGGCAGGAACACGCTTGAGCCGCGAAAAGCGGTCCCCGGGGACAGGGCAGACGCCGAGGACCGGAGCCGGCAGGCGGGGGAGGGGAGCAGGTGGGCTGCAGCCTGG
52	EFCAB2	12	GGGGGAGGAAGATTTTTG	CGTCGTCGACCTCTAATCTTCCCCCAA	GCCTCTGGTCTTCCCCCAGCGCGAGGGTCGTGGCGCGAAACGGGGACAGGGCGCGCGCTCGGAGCCTCCTCCCCGCCCCGCCCCGCCCAAGGGTCTTCCTCCCCC
53	ENDOGL1	12	GTGGTTGGGGTTGTAGTGG	CGTCGTCGAACCCACAAACTTACCATCC	GTGGCTGGGGCTGTAGTGGGCGCTGCGGGAGCTGGGCTCGCGGCCCTGCAGTTCTTCCGGAGTCAGGGCGCTGAGGGAGCGTTGACAGGGAAGCAGCCGGATGGTAAGTCTGTGGGCC
54	ERCC5	12	TTTAGGGGTTTTGGAAGTTGT	CGTCGTCGATCCCTACACCCCAAATCC	TCCAGGGGCTCTGGAAGCTGCTGGAGTGCTCCGGGCGGCAGGTCAGCCCCGAAGCGCTGGAAGGGAAGATCCTGGCTGTTGGTATCCTTAACGCCGCGTTGGGACTTGGGGTGCAGGGAT
55	ETS1	12	GGGTGTGTAGGTTGGGTGTAT	CGTCGTCGAATAACCAAACCCTCAAAAATAC	GGGTGTGCAGGCTGGGTGCACAGGCCGCCTCCACCGTTTCGGGAAAGTCCGTCTGATTCTCCACGCATTCTTGAGGGCTTGGTCACC
56	EVI1	12	TTTAAGGTTTGGATATTTGTAGGTA	CGTCGTCGACATACCTAAACTACAATATACCTTCC	TTCAAGGTCTGGATACTTGCAGGTACGGCAGGACGCCGGTAGATGGCATTGCGCTCCGAAATAAAGCGCAGCGCCGGCGGCTCCAGCCACCCAGGTGAACCCGCCTCTGCCCGCCAGGCGCCGGCAACACAGCTCTGCCTTCCGCCTCGCCCGCCGTTCCGCGTCCTTCCGAGCTACGAGAGGAAGGCACACTGCAGTCCAGGCATGT
57	FAM98B	12	TTTTTATGGTTTTTTGGTTTAGAG	CGTCGTCGCTTCTTCAACTATACTCTCAAACAATT	CTTCTTCAGCTGTGCTCTCAGGCAGTTACCGGCCAGACCCGGACCGGAACCTTGGCGCGGTGACGCTAGTTTCCGGCGGGCTACTTAGAGCGCCGAACAGCTCTGGGCCAAAGGACCATGAGAG
58	FAT4	84	GTTATTGTTTTTTTTGAAAGTGATT	CGTCGTCGAACCCTATACACCACCTCCAC	AGCCCTGTACACCACCTCCACCATCGACCGCGAGAGCCTGCCCAGCGACGTGATCAACCTGGTGGTCCTTTCCAGCGCGCCCACCTACCCCACCGAAGTGCGAGTGCTGGTGCGGGACCTCAATGACAACGCCCCCGTTTTCCCGGACCCCTCTATCGTGGTCACTTTCAAGGAAGACAGTAGC
59	FBLN1	12	GGAAGTTTGGGATTTAGGTTT	CGTCGTCGAATCTCCTAATCCTCCCTCC	GGAAGTCTGGGATCCAGGCCCTCGCCCCCAGCCGTGGGCGCGCGCCCCTCGCAGCCGGGGTCCGGGGAGGGAGGGTCCCGGCAGGGGGCGCCGGGGAGGGAGGACCAGGAGACC
60	FGFRL1	12	GAGTAGAAGGGAGAAGTAGGGTT	CGTCGTCGCCTTTAACCAAAAACACCAAA	CCTTTGGCCAAAGGCACCAGGTAACCCGAACGCCCCGGGGAGGACCCCTGCCTGCATCGCCGCGGCCGTCCCCCCCTACCCCGTCCCCAGCAGCTCCGGCTGGGCGAGGCCCTGCTTCTCCCTTCTGCTC
61	FLJ11151	84	GGAGGGGATTTTGGGGTT	CGTCGTCGCCCTAAAAACAAACTTTAATACAACT	CCCTAAGAGCAGGCTTTGATGCAGCTATGGCGGCTCCCAGGCCCCGGTGCAGCCCCGGATGGTGTCCGACTGGCGGAGCGCACACCTGAACAAAAGGTTCCCCCGGCGGAAGGTTCCGCAGCCCCAGAGTCCCCTCC
62	FLJ13305	12	GTTAGGGTTTTTAAGGGGTTTT	CGTCGTCGCTAATAACCTCCAATCTCCAAAC	GCCAGGGCCTTTAAGGGGTCTTCGCGTTCGTACTGGGCGACCCGCGCTCCAGTGATGGGATTTACCGGGGTCTGGAGACTGGAGGCCACCAG
63	FN1	12	TTGAATTATTTGTTGAGTTTGTTTT	CGTCGTCGAAACTTAATAACAACTTACCTCCC	CTGAACCATTTGCTGAGCCTGCCTCTTGCTCTTCGAGGCTCCCGTGGAGGGCACCGCTGTCCCCAGGCACTGGACGGCCAGCAGCAGCAGCCCGGGCCCCGGACCCCTAAGCATGTTGAGACGGTGGGGGAGAGACGCCCGCACCGGGAGGCAAGTTGCCACCAAGTTT
64	FOXC1	12	GGTTTTATTATGTTTTTGGGTTG	CGTCGTCGCAACTCCCTAAAAATAATACCCTA	CAACTCCCTGGGAGTGGTGCCCTACCTCGGCGGCGAGCAGAGCTACTACCGCGCGGCGGCCGCGGCGGCCGGGGGCGGCTACACCGCCATGCCGGCCCCCATGAGCGTGTACTCGCACCCTGCGCACGCCGAGCAGTACCCGGGCGGCATGGCCCGCGCCTACGGGCCCTACACGCCGCAGCCGCAGCCCAAGGACATGGTGAAGCC
65	FOXF2	12	GATGGTTTAGTAGTGGTTTTTGT	CGTCGTCGAAATCTACCAATTCCTACAAAC	AGATCTACCAGTTCCTGCAGGCGCGCTTCCCCTTCTTCCGCGGCGCCTACCAGGGCTGGAAGAACTCGGTGCGCCACAATCTCTCGCTCAACGAGTGCTTCATCAAGCTGCCTAAGGGCCTCGGGCGGCCCGGCAAGGGCCACTACTGGACCATC
66	FSIP2	84	GATTTGATTAGGAATGGTTAGAGTT	CGTCGTCGTCAACTATAATCCTCTCAAATCAAA	TCAACTGTGGTCCTCTCAGATCAGGCCTCTCGGACCGATTTTCCCAGCTCTGCGGGCGCTCTACGCGCTGGCGCGAGCCGCCCCTCAGGAGGCCACCGCCCTTCTGGGGCCGCTACCATTGGAAGCCTGGAACGCGGGGGGCGGGGCTGAGGTCGTTGGGCTCTGGCCATTCCTGGTCAGGTC
67	FST	12	GGTTTTTTAGTGTGTGGGGT	CGTCGTCGATATCACCTAATTCACACTAAACTTTTA	ATGTCACCTGATTCACACTGAACTTTTGAAAGCTCCCCACCCCCAAGGAGCCGCGCACACCCTCGCTCGCGGCCGCCCTCCCACAGCCCCACACACTGGGAGACC
68	FZD1	12	GTAGTTTTTGTAGTTTTGGGTTATTT	CGTCGTCGTACTATACACTATACCAACCACCATC	TGCTGTACACTGTGCCAGCCACCATCGTCATCGCCTGCTACTTCTACGAGCAGGCCTTCCGGGACCAGTGGGAACGCAGCTGGGTGGCCCAGAGCTGCAAGAGCTAC
69	GATA3	12	GGATTTGTTTTTTAAGTTGTTTAGTT	CGTCGTCGAAACCCCTAAATTACTAAAATAACAC	GGACTTGCCCTCCAAGTTGCTCAGCCAGCCCCGGCTCCCGCGAGCCGGGCTGCAGGGACGTCCCCGAGAGCCCTGCGGGCTCCGCGGCCGTGTCCCCGCGCTCCCGTGCGGGTCTCGGGTGCGCTGGGCGGGCGGGCGGCGCGAGGGGAGGTTGTGCCACTCCAGCAACTCAGGGGCTC
70	GEMIN7	12	GTTTTTATTAGGGATTGTTTGATT	CGTCGTCGAAAATTTTTCTCCTTCTCCCTT	GCTCCTATCAGGGACTGTTTGATCCCGATCGCCGGCAGCGGGAATGCCCCACGCGGGTGGGGTGAGGAGAAGGGAGAAGGAGAAAAACTTC
71	GNG4	12	GGTTTGGTGGGTTAAATGAA	CGTCGTCGCAACAAACTACAATAAACCTACCA	CAACAGACTACAGTGAACCTGCCAGACCACGCATCAAGGCGAATACATAAGACAGTCCTTGCCAAGCTGCGTCCTTGAGCCCGCCTGAATCCCGGCAGGGTGGAGTTGAGGGCGGCCTCTCTACTTCATTTAGCCCACCAGACC
72	GPR113	12	GGTGTTTGTGTGTTATAGTTTTGTAG	CGTCGTCGTTATACTTATCAAAACCAACCAACTA	GGTGCTTGTGTGTCACAGCCTTGTAGCCGGGAGTCGCTGCCGAGTGGGCGCTCAGTTTTCGGGTCGTCATGGCTGGCTACGAATACGTGAGCCCGGAGCAGCTGGCTGGCTTTGATAAGTACAA
73	HMGA1	12	GGTTTAGGGGAGTTTAAAAAGA	CGTCGTCGAACCCAAACCTCCCACAC	AGCCCAGGCCTCCCACACGCCCCTCCCTGCCGTCAGCACCCACCCGCGCGGCAGCGGCGGCGGCGGCTGGCGGGCGGCCGCCCTTTTAAATCCCCGGGCTCATTTGCATGGCCCCGCCCCCTGAGTGACACGGCTGGCGCGGGCGGGCCCGTCCCCCCTGCCCCTGGGTCGCTCTTTTTAAGCTCCCCTGAGCC
74	HMGN3	12	TTAATTTTAGTGTTAATTAGGGTTGG	CGTCGTCGCCTAATAACCCCCTAACCTTAAA	CCTGGTGGCCCCCTGACCTTGGACGAGCCATATTGGACGCCCCGGCGCCGTCCCGTCTTCCACGCTGCCAACTCCACCGCTCCCGCCCCGAACTGCGGGTAGGTCCAGGCCGCCAGGCCCCGCCTCGCCGGCCCCAGCCCTGATTGACACTGGAGTTGG
75	HNT	84	GGGTGGGTTTTATTTAGTTATTTAG	CGTCGTCGACTCCACTTCCCATCTACTATTATT	GCTCCACTTCCCATCTGCTATTGTTTCCGATTGTTTTCCGGTGGCGAGCCCGGCTCCGAAACTTACAAAGTGTTGGATGTCCCCCGTTCGAACTGAGGGACTGCAGACCGCCTCTGGGTAGCTGGATGAAGCCCACCC
76	HOXA9	84	GTGATGGTTATTATTGGGGTTT	CGTCGTCGAAAACTAACCCAAAATCCCC	GAGGCTGGCCCAGGGTCCCCGGCGCATAGCGGCCAACGCTCAGCTCATCCGCGGCGTCGGCGCCCAGCAGGAACGAGTCCACGTAGTAGTTGCCCAGGGCCCCAGTGGTGGCCATCAC
77	ID1	12	TAGGGTGGGTATTAGTTTTTTGA	CGTCGTCGTTACCCATTCTATTTCAACCAA	TTGCCCATTCTGTTTCAGCCAGTCGCCAAGAATCATGAAAGTCGCCAGTGGCAGCACCGCCACCGCCGCCGCGGGCCCCAGCTGCGCGCTGAAGGCCGGCAAGACAGCGAGCGGTGCGGGCGAGGTGGTGCGCTGTCTGTCTGAGCAGAGCGTGGCCATCTCGCGCTGCGCCGGGGGCGCCGGGGCGCGCCTGCCTGCCCTGCTGGACGAGCAGCAGGTAAACGTGCTGCTCTACGACATGAACGGCTGTTACTCACGCCTCAAGGAGCTGGTGCCCACCCTG
78	ID3	12	TTTTTGGATTTATTTTTTAGTATGAA	CGTCGTCGTCCACCTAACTAAACTAAATACCTCT	TCCACCTGGCTAAGCTGAGTGCCTCTCGGGACTCCGGGTACCAGTTCCCGCAGGCGGGAGTAGCAGTGGTTCATGTCGTCCAGCAAGCTCAGCGGCTCCTCAGCTGCCGGGCCCTTCCCTCGGCCCCGGGCGATGGCCAGACTGCGTTCCGACAGGCAGCACACCGCCTCGTAGCAGCCGCGCACCGGGCTCAGCGCCTTCATGCTGGGGAGTGAGTCCAGAGG
79	JMJD2D	12	GGTAAGAGGATAGGAGATTATTTTT	CGTCGTCGCTACTCCAAAACCTCCACC	CTGCTCCAGGGCCTCCACCGCCCGCGCTCTGCACTCTGCCGCCGACTCCGACCCCAACTGCCCTTTCCCGTCCCATCGCGATAAGAAAGATAATCTCCTATCCTCTTGCC
80	JUN	12	GGGTATTTGTTGGGGTAGGT	CGTCGTCGCTCAACAACTTCAACCCAAA	GGGCATCTGCTGGGGCAGGTGGTGCGGCGGCTGCTGCTGCTGCTGGGGTTGCGCGGGAAAGGCCAGGCCGGCCGCGCCGTAGGAGGGCGCCCCGCCGCCGCTGCTCAGCGCGCCTGGGTTGAAGTTGCTGAG
81	KIAA0195	12	GGGATGGTTGTTAGGAGTTTT	CGTCGTCGCCTAAAAATCCTCATCCCC	CCTGGGAGTCCTCATCCCCGACCTAAATAAAGACCGTTGTCCCGCCTGCGCGCGCTCTCCGCAGCCGCCCGGGGTCCTCGCGCGGCCGTCCCCAGCTGGATGGAGCCGGCCGAGGGGCTCCTGGCAGCCATCCC
82	KIAA1958	12	GTTTTAGAAGGATATTTGGAGATG	CGTCGTCGACAACTAAACTCAACAAAAAACAAA	GCAGCTGAGCTCAGCAGGGAGCAGAACGAGAAAACCATCCGGAGCACGCAGACCGCGCTCCGCAATTTCCGTGAGTTCCTCATCTCCAAGTATCCTTCTGAAAC
83	KLF10	12	ATTTGAATGGGGAGGGGGT	CGTCGTCGCTAAACTACTAACTACTTAACCACAAAC	CTAGGCTGCTGGCTGCTTGGCCACAGACGGGCGCACGGAGACACTCGACGCCGCTCCCGCCGCCGCCGCGCTCAGCGCCGTCTGCCCCCTCCCCATTCAGGT
84	KPNA2	12	GGGGTGGTAGTTGGGAGTAT	CGTCGTCGCCCTCCTTACAATTTACTATCTTTA	GGGGTGGCAGTTGGGAGCACCGTCTCTGACACCTAGGCCCCGGGGGTGGCTCTGCCACCAAGTCGTAGGCGAGCGTAATGAAAGCAAAGATAGCAAATTGTAAGGAGGG
85	LIPE	84	AGGGTGGGGGATAGATAGAT	CGTCGTCGCCTCACCCACCATATCTCCTA	AGGGTGGGGGACAGACAGACCGGGGTCGGGTAGAGCGAGGAGGGGTTTGATGAACAAAGGGAGCGGGAAATACGGATACAGACGGAGTGGACGGAGGCAGGAGACATGGTGGGTGAGG
86	LRRC45	12	TGGGAGTAGAGGGTAGTTTTTT	CGTCGTCGCACCTACAACCCCTACCAAA	TGGGAGTAGAGGGCAGTTCCTCTGTATGACGGGGGAGAGGCCTTAACATTCGCGGTCTTACCTGGTTCCCCGCGTGCAGAGCCGGCTTGGTGCCTGGCAGGGGCTGCAGGTG
87	LRRC51	12	TGAAAAGTTTTGAAGGTAGGAGT	CGTCGTCGAACCCCAAATTTCTACACAATC	TGAAAAGTTTTGAAGGTAGGAGCAAACGGAAGTGGTGGGAGCGAGCCGGACAGGCGGCTGCCTGCACACCCCGAGGCGGGGACTGTGTAGAAATCTGGGGCT
88	LTK	84	TTTTTAAGTTATTTATTGGGAAAGG	CGTCGTCGTCAACCTAAAAACCACTACCC	TCAGCCTGGAAGCCACTACCCGACTCCGGTCGCAGAAGCCCCGCGGGTGCGCGCTGATAGGTCTGCCAGTTTCTCTCCTCGAGCGCCTTTCCCAGTGAATAACTTAGGGG
89	MAF	12	GAGTAGTTGGTGATTATGTTTGTG	CGTCGTCGACTTACTACAACAACTAATTCTTCTCC	ACTTGCTGCAGCAGCTGGTTCTTCTCCGACTCCAGGACGTGTCTCTGCTGCACCCTCTTGAAGCGGCAGGACTGGGCATAGCCGCGGTTTTTCAGGGTCCGCCTCTTCTGCTTCAGCCGGATCACCTCCTCCTTGCTGACCCCGCGCAGCTGCCGGTTCAGCTCGCGCACAGACATGGTCACCAGCTGCTC
90	MAPK14	12	GTAGAAATTTTTAGGGATTGTTTT	CGTCGTCGCCACCACAAAACCAAATATTTA	CCACCACAGAGCCAGGTATTTGCCCCGCCGGCCACGGTGAGGCGCGCGAGGCGTGTGCTGCCAGCTTCTCTCTTCCTTCCCCGGTCCGCCTTCGCGCCCTTAAGGAGACAGTCCCTGGGAGTTTCTGC
91	MAPKBP1	12	GTGTTATTATAGTTTTTGTTGTTGTTT	CGTCGTCGACCCAACCTCACCAACCT	GTGCCACCATAGCTCCTGCTGCTGCCTCTACCGCTGCGGCTACCGCGGCGGAGCTGAAATTGCCGAACGCGATGCCCGAGGGCGCTGTGAGCGGGGTGGCCTTAGCTCGCCGAGGCTGGTGAGGCTGGGC
92	MDH1B	12	GGTTATGGGAGGTGAGTTGTT	CGTCGTCGATCCCTACCTCTAAATCTCTCTC	GGCCATGGGAGGTGAGCTGTTGTCGGCGTTTTGAGCAATCTGCGGGCGGACGCGGGGATCACTCACCCGCGATGACGAATTTGGCCATGGTCGAGAGAGACTCAGAGGCAGGGAC
93	MED13L	12	GGTGGTTGGAGATAAATAAGG	CGTCGTCGCCTTCCCTACTCCTCAACC	CCTTCCCTGCTCCTCAGCCGCCGCCGCCGCCGCTGCTGCCGCTGCCGCCGCCTTGTTTATCTCCAGCCACC
94	MEN1	12	GGGATTTTATGTTTTAGTAGGTTT	CGTCGTCGCCCAAAAAAAATCCTAACCT	CCCAAGGAGAGTCCTGGCCTCGGTCCCCCTCGCCCACCTCCGCGCTTACATCCCACACTAGGCACCGCGGCGCACGCCGCCCGGAGCCTGCTGGGACATGAAGTCCC
95	MKI67	12	GTATGGGATTAATAGGAAGGGA	CGTCGTCGATACACCCAAATATTTTCCTCC	GCATGGGACCAATAGGAAGGGAGCGCAGGGCGTGGGCGGGGAGGGGGCGGGGAAACCGGGCTCGCGGGGCGGGGCTGGCGTGTCCGCGGGCGAGCCACTCACGCATCCGGAGGAAAATACCTGGGTGCAT
96	MLL	12	GAGGAGATATAGGTAAGTTTTAATTTT	CGTCGTCGACCATCTAAACCCCATCCTA	ACCATCTGGGCCCCATCCTGCGCGGTTGGAACGAAGATCGATTCGGGACGAGTTGGGGGAGTTGAGGCTTGCCTGTGTCTCCTC
97	MLL5	12	TAAAATAAGTTTTTTTGAAATGAGTT	CGTCGTCGCCTCCCCCACTCCTTTTA	CCTCCCCCACTCCTTTTGCATTACCGCCGTCCTTTACTGTGCCGGAGCCTTAGGATCTACAATATGGCTCATTTCAGAAAAGCTTATTTTG
98	MLYCD	12	AGGTTGTGTATTTTGTAAAAAATTG	CGTCGTCGATAACACCTTCTATAAAACCCAAC	AGGCTGTGCATCCTGTAAAAAACTGGATGGACATGAAGCGCCGCGTTGGGCCCTACAGAAGGTGTTAC
99	MMP9	12	GGGGAAGATGTTGTTGTTTAG	CGTCGTCGAAAATCCTCCTCAACCCTCA	GGGGAAGATGCTGCTGTTCAGCGGGCGGCGCCTCTGGAGGTGAGCGCCGCCGCGGCCGCCGGCAGGGGGAGCCCGGGCGCCGTCGGTCCGTCCGCTAGCCGGCTCAGCACCTGTCTCCTCCGCGCCTGCCCGCAGGTTCGACGTGAAGGCGCAGATGGTGGATCCCCGGAGCGCCAGCGAGGTGGACCGGATGTTCCCCGGGGTGCCTTTGGACACGCACGACGTCTTCCAGTACCGAGGTGAGGGCTGAGGAGGATCCC
100	MRPS10	12	GGAATTTTATGGTTTGAGGA	CGTCGTCGCCAATCCAATACCTACCAAAA	CCAATCCAGTACCTGCCAGAGGCGCCGGCACACAGCACCGAACGCTGTCCGCGCCGCCATCTTGCCGGTCCCGACCTCTCAGGATTGCTTCCGGGGTTACAGCGGCGTCCTCAGACCATAGAGTTCC
101	MSH3	12	AGGAGGTGGATTTTAGGTTTT	CGTCGTCGACTACCATCCTTACCCTACCATA	GCTGCCATCCTTGCCCTGCCATGTCTCGCCGGAAGCCTGCGTCGGGCGGCCTCGCTGCCTCCAGCTCAGCCCCTGCGAGGCAAGCGGTTTTGAGCCGATTCTTCCAGTCTACGGGAAGCCTGAAATCCACCTCCT
102	MTFR1	12	TTGATTGATTAGTTTGGTTTAGGT	CGTCGTCGATTCCCACCCTACTCACCTC	CTGATTGATCAGCCTGGCTCAGGCTTGGGGCGGGGATTGGCTGATTGGCAGCAACGCCACGGGACAGCCAAGCTAGAAGCCTGAGGAGCCGGAGAGGGTGCTGGCTGCCGCGCGGCCGAGGTGAGTAGGGTGGGAAC
103	MYC	12	TTAGATTTTGTAGGTATAAGTTGGAG	CGTCGTCGAAAAACTAACCTCCTACCAAACTA	AGAAGCTGGCCTCCTACCAGGCTGCGCGCAAAGACAGCGGCAGCCCGAACCCCGCCCGCGGCCACAGCGTCTGCTCCACCTCCAGCTTGTACCTGCAGGATCTGA
104	NAP1L2	12	GGGAGATTAAATTTTTATAGGAAA	CGTCGTCGACCTCAACACCATCTTTTATCC	GGGAGACCAAACCTCCACAGGAAAAGACTCACCGAAATATCAGAAGCGGCGGTGGTCGGACCTAGCAGTGGCGTCCGGACTGAGGGAACGACGATCCAGGCTGCTCGGGGATAAAAGATGGTGCTGAGGC
105	NCR1	162	TAGAGTAGGGTAGGGAGTGTGG	CGTCGTCGCACTTCCTATATATCTATCTCCCTAA	CACTTCCTGTGTATCTATCTCCCTGGCCCGCCCGGCTCAGTCCCCACTGCTCAGCACTAGGCCGGCAGAATCTGAGCGATGTCTTCCACACTCCCTGCCCTGCTCTG
106	NDUFA9	12	GAAAGGTAAGTTTTGATTTAGTTTAGT	CGTCGTCGACTTCCAAAACCTTAAATCCC	GAAAGGTAAGTTTTGACCCAGCTTAGCAGCCGTAGTCAGCCGGGAGTGCTGTCGTGGGGGATTGTGGGAAAAGATGGCGGCTGCCGCACAATCCCGGGTTGTCCGGGTCCTGTCAATGTCACGTAAGTGTTACCGGGAACGGCGGCCCCTGGTCGGGATTCCGAGACGGGGATTTAAGGTTTTGGAAGT
107	NEUROD1	84	AGTATTATTAATTGGGTTATATAATTTGA	CGTCGTCGAACAATAATAATCTCATAACCCTAAAA	AGCAGTGATAGTCTCATAACCCTGGGGCCTCCGGACGCCGCGCCTCCTGCGTGGGCGAATTCCTCGTGTCGTGGCCGCGCGGGCGCTCAGGTTATATAGCCCAGTTAGTGATGCT
108	NFATC2	84	GGGAGGAAGGAGGTTGTT	CGTCGTCGCAACTTTCTTATCTAAACCCTAATTC	GGGAGGAAGGAGGCTGTCCGCGGACCTGACCACACTGTCCCGGGCCACCGCTGGGCGCTGGGGCGGCCGCTGTCTCCCACCCTCCACGGGTGAGTGCGACACGCGCTGCGCGAACCAGGGTCTAGACAAGAAAGCTG
109	NFKB1	12	GGGGTTTTGGTTTTTTAGTAG	CGTCGTCGAACCTACCCTTAAAAACTATAAACC	GGCCTGCCCTTAGGGGCTATGGACCGCATGACTCTATCAGCGGCACTGCCACCGCCGCCGCCTCCGTGCTGCCTGCGTTCCCCGACCATTGATTGGGCCCGGCAGGCGCTTCCTGGGGGCTTCCCTACCGGCTCCAGCCCTTGGGATTCGGGAGCGCCCTGCTAGGAAGCCAGAGCCCC
110	NKX2-6	84	TGGTTTAGGTTTGGTTTTAGATT	CGTCGTCGCCTAAATTTATTTTATTTATAATTCCA	TGGCCCAGGTCTGGCCTTAGATCTGCAGAGGGGCGAGTGCAGATTGCGCGATGGCGAGGCTCCTGCGACAAGGCGAACACCAAGGACGCGAGCTATCTGGAACCACAAATAAAACAAATTCAGG
111	NKX3-1	12	GGAGTTAGAGTTAGAGTTAGAGGGA	CGTCGTCGCTTAAACTACCCCCCTTCC	CTTGGGCTGCCCCCCTTCCCCGGCCTCGCCGCTTACCTGGCTCGGTCTCTGCCAGCGTCTCGGCCTCCTCCGGCGCGGCGCGGGGCCCGGTGCTCAGCTGGTCGTTCTGCGCCCCGGCGCGGCTGCGTCCTCCCTCTGGCTCTGGCTCTGGCTCC
112	NR2C1	12	GGTGAAGGGTATTTTTTGGTT	CGTCGTCGAAAATACCCAAACACAAAAAACT	GGTGAAGGGCACCCCCTGGCCCCCGCCCCCGACGCGGTCGCTGGTGTCCCCACCCAGCGTTTCTTACCGGCGCTTTTGCGCCCTGCTGACTCCGGCGTCGGGCGCCGACGCGACAGTCCCGCGGCTGCCACTCGTGGATTGGGGGGCGCTCCGGGAAGAGAGGTTGAAGAAAGCCGACGGGATGTGGGATCGAGATTCACGGCGGAGAGAGCTTTCTGTGTTTGGGTATTTC
113	NRF1	12	GGAATTTTAAAAGTAATTGGATGAG	CGTCGTCGTCTAATCAACAACCATTTTAAACC	TCTGATCAGCAACCATTTTGGGCCCGCTTGCGCCGCTTCTCCGGGGCGTCCGCGTTGTGCTCATCCAGTTGCTTTTGAGGTTCC
114	OPCML	84	GGAGGTGGGTGTATTTTATTTT	CGTCGTCGAACTAACACTAACACCTTCCCTC	AACTGACACTGGCACCTTCCCTCGCCGATGCCAGCGCAGAAGTTGACAAACCCCGCCCTGGAGAGCTGAACTACCCTGCCCACGCCAGATGGGGCACCGGTGTGCGTGTCCATCGCGCTGCGAACGGCTCCCCGCCCAGCCAAGTCCAGCCCTGACGGCGCGCTGTCCTGGGCCCGCGCAGAGGTGGAGTGCACCCACCTCC
115	PABP5	12	TTAGATATTTAAGATGTTTATTGGGTA	CGTCGTCGTCAAAACTAACCCACTCACTAC	TCAGAGCTGACCCACTCACTGCGCGTTTGCCAGTCAGTCTCTCCGGACCTGCCTCGAGCCTCAGGCTGCTGAAATCACCGCGCCTCACTCGGTCCGTACCCAGTGGGCATCTTGGGTATCTGG
116	PARP11	12	GTTGGATTAGAAATTTTTTAAATTTTTT	CGTCGTCGCCCTCCCTATCACAAACCA	CCCTCCCTGTCACAAGCCAGCGTTTACAGACCACCCAACCTCCCGACTTCCGCCCGACGTTGGCCAGTCAGATCTGTCTCCGCCCCACTCCTACAAGCTCGCCCCGCCCCTGCACGCTTATCCATACGCGCGCGGGCGGTCGTCCTGGGCGGGGCTTGCGAGTCTGTGTCTGACGAAGGAGTTTAAAGGGTTTCTGGTCCAAC
117	PAX6	84	GGTTTTGATTTGGGGATAGTAG	CGTCGTCGCTACCAAACTCACCTACCTCC	GGCTTTGATTTGGGGACAGCAGTCGCTGGCAGCGGAGAGGCCCCGCGGGCCCCGAGCCGGGCCGGGGCCGGAGCCCGGGCGGTTACCTGGGAGCGGAGGGCGGGGAGGCAGGTGAGCCTGGCAG
118	PAX9	84	GGTTTTATTAGGTAGTTAGAATGGTAG	CGTCGTCGAAAACTAATCCCACCTCCC	GGGGCTGATCCCACCTCCCGCAGGGCTCCGGTCGTGTCGCTGTCGGACCGCAGAACGCCGGGACGCATTTCCGAGCTCGGGCCCGACCCAACCCGCTGCCATTCTAGCTACCTAGTGGAGCC
119	PCSK9	12	GTTGTTTTGTAGGATTGTATGGTT	CGTCGTCGACAACTCAACAACTCCTCATCTA	GCTGTTTTGCAGGACTGTATGGTCAGCACACTCGGGGCCTACACGGATGGCCACAGCCGTCGCCCGCTGCGCCCCAGATGAGGAGCTGCTGAGCTGC
120	PDGFD	84	TGTAGGAAGTTTGGGGAGAGT	CGTCGTCGCAAATTAAAATATAAACAAAAATAAACC	CAGATTAGAGTGTAGACAAAGATGAGCCGGTGCATTTGGGATCAGCGACTAGAGACAGCGTCGCTCCAAGAAAAAGCCGGGTTCTGCTCCCGGGACCGACGCCGCGCCGCCCTGCGCTCTCGCCGCCTGCGCTCGCCCTGCGCTGGCCCGGGTCGCTGTGCTAATCGCCGAGCTCTCCCCAAACTTCCTGCA
121	PHLPP	12	GGGTGGGGGGTAGTTTTT	CGTCGTCGAAAACCACAACTCCCAAAATT	AGAACCACAACTCCCAAGGTTTACCGCGCGCGTCGGTCTTCACTGCCCTCTCCGAGGCCGGCTCAGGAACCTCCCGGGAAACTGCCCCCCACCC
122	PHTF1	12	TGGAAAAGATAGGTGTAAAGGTT	CGTCGTCGACTCTAACCCAAATCTCAAAC	TGGAAAAGACAGGTGCAAAGGCCCCGGACCCCGAGAGCCCGGGAGCCCGGGAGGAGGAGGCGGCGGCAGCGGCGCTCGTCTTCTGCGGGCCGCGCCGGGATGCAGTGACTCAGCCGTCTGAGATCTGGGCTAGAGC
123	PIAS3	12	GATTTTGGGGGTTATATATTTTTT	CGTCGTCGAACAAACCCCAACCTAAACC	GATCTTGGGGGCCATACACTCCCTCCGGGGCTACGCGTCCTGCCAACCGGCCGCAGACGTGTAGCTGCTGGGTCGGCTGTGGAGGGAGGGGCTCAGGCTGGGGCTTGTC
124	PIGM	12	TTTTATTAAGTAGAGGATTATTAGGATT	CGTCGTCGCCCCTACCTATAACAATATCCAA	CTTTATCAAGTAGAGGACCATCAGGACCAGGGAGGCGACAATAGAGTCCGCATTACCGCGGCTGGATACTGCCATAGGCAGGGG
125	PMF1	12	GGTGGGAGTGTTTGTTGGT	CGTCGTCGAACTCCTAAAACTCAAAATTTAACTAA	GGTGGGAGTGTTTGTTGGCACCGAAGCTCAAATCCCGCGAGGTCAGGACGGCCGCAGGCTGGCGCGCGGTGACGTGGGTCCGCGTTGGGGGCGGGGCAGTCGGACGAGGCGACCCAGTCAAATCCTGAGCCTTAGGAGTC
126	POLB	12	TTAGTTTGAAGGAGGTATTAGGATT	CGTCGTCGTCATTCTAAAATACCTATTTCCCC	TCATTCTGAGGTGCCTATTTCCCCCGCGCCGTGTCCACGTCCACGAGTCCACGAACCCTCCGAGTTCTCTCTCCTCACCTGCCGAGGGCTCGCCCCTCTAGCCCCGCCCCGCCCCGCCCAGGACGCGTGACGTCACAACAAGCGCCGTGCGCCCCGCCCCCCATCGGGGGCAACCATTGTTCCGCCGGTCGCGCCGGAGCTGGGTTGCTCCTGCTCCCGTCTCCAAGTCCTGGTACCTCCTTCAAGCTGG
127	POLR2B	12	GTAAATTGTAGGTTAAGTTTGGGT	CGTCGTCGAACTATCCTCTCAATCAACCC	AGCTGTCCTCTCAATCAGCCCGGCAGCGGCGGCCCACAATTTACGCGTGTGCAACCCTAACCCCGGCCCAAGCTTGACCTACAATTTGC
128	POU2F1	12	GGGATATTATATAATTTGGTTTTGAGT	CGTCGTCGCAATCAACCAAACACCCTATAA	GGGATACTATATAATCTGGTTCTGAGCTAGAGGGAGCGCATGCGCCGGCGACACTTCTGGCGGCAGGAGAAAGGCGCGCATGCGCAGAGCCGAGACGAAAAATGAAGCCACAGGGTGCCTGGCTGATTG
129	POU4F3	162	GGGGAAATTATATTTTTAGTTGTTT	CGTCGTCGCCCTTTCCCTCCTCCTAAA	CCCTTTCCCTCCTCCTGAGTGCGCCGGAACGGCGCCGTCGCCTCACTCTTCGGCTTGCTTCAGGAAGCAACTGGAGATGTGGTTTCCCC
130	PPARA	12	TTTTTTGATTTTTATTGGTATTATTT	CGTCGTCGATTCCCACTTTATACCCCAAC	GTTCCCACTTTGTGCCCCAACGCGGCGGGGCGACCCCGGACAGGCTGCGCTGGGCCGGGTGGCTTCTCTGCGGAAGCCGCGCCACGTCGCTCCCGGTCGGGGCCGCTGAGGGTCGGGCGCCCAGGTCTTTCCGGAGTCCCGGGCTGCGCGGCCCGCGTGGTGCGGGTGAAGCTGGAGGGGCGCGGGGTGGTGCCAGTGGAAGTCAGGAGG
131	PRDM16	12	TTTAGGATGGGTTTTAAGTTGG	CGTCGTCGCTTCCCCACCTAACAAAAATA	CCCAGGATGGGCCCTAAGCTGGAACGAGAAAGGGGAAACCGGCCGCGCTGACGCCGGGGCCTTCGCTGCAAGCGAGAGGCGGACTCGGCGCACCCGCGCGGCCCTGGAAACTTCCGAGAGGCCCCAGCTCTCCGCCGGCTCCACCTCTGCCAGGTGGGGAAG
132	PRIM2	12	GGTAAGTTTTTATTGGTAGGTTTTA	CGTCGTCGCTAATTCATTCCACAAATAATTCAA	CTAGTTCATTCCACAGATAATTCAGCTGCGCGCTTCCTCTGTGCGAGGCATTGCCGGAGAGCGGGGAGCGAATTGAACGTGGAACCTGCCAGTAGGGGCTTGCC
133	PRKCQ	12	TTTTTTTGGAGAGTGGGGT	CGTCGTCGCTTAATATCAACCACTCTCCCTC	TCCTCCTGGAGAGTGGGGCTGGTGGGGAGTTGGGGCACCGGCAGGGGTGAGCAGCTGCGGTGACTTGGACAGGCAGACGGCCCTGAGCGGAGGGAGAGTGGCTGACACCAAG
134	PRPSAP1	12	GGTTTATTGTGGTTGAGGTTATT	CGTCGTCGCCTCCTTCTCCTCTTTCCATATA	CCTCCTTCTCCTCTTTCCATATGCGCCACCCCTCCGAGACCCACTCGCGATGCGTCTGTTCCACAGTCTTTCTGGTGACCTCAACCACAGTAAGCC
135	PRR5	12	GGGGAGGGGATTTTTGA	CGTCGTCGCTACACTAAACTTTCCTCCAAACC	GGGGAGGGGACCCCTGAGCCGTCCGCGGGCTAGGGGCCGCCCCGAGCCAGGAACGCTGCCGAAGGCGGCGCGGCGCTTCACAGTTTGCAAAGAACTTGCCCCGCCGGAGTGGTGCGGGCCTGGAGGAAAGTTCAGTGCAG
136	PSMA3	12	GGTGTAATAGTTTAATTTAAGGATTG	CGTCGTCGAACTACAAATAACCCACCCAA	GGTGTAATAGTTTAACCTAAGGATTGGGGTTGAAGGGAACTCGGACAGACCACATGGGGTTCGCGGACCCGGGGTGCTCTGAGACCGCCTTCGGCTGGGTGGGCCATTTGCAGCT
137	PTBP1	12	GGGTTTAGGAGTTTTGGAGTT	CGTCGTCGCCCTAACTACAAATAACTCTTAATAAAT	CCCTGGCTGCAGATGGCTCTTGGTGAGTCTCCGTTGACCGGGTGGTTCGGGCCAAAGGACCTTGCCGTGCGATGCCTCCATGGAGCTCGGCGGCCACCCCTAATCCGGGCTGGAATCCTCTGGCACCAGACGCCCGGCGGGGCTCCAAGGCTCCTGGGCCC
138	PTK7	12	GTTTTTTAAGTTTTGTGTTTTTAATT	CGTCGTCGCCTCAACTCCTTTTCCTAAAC	CCTCAGCTCCTTTTCCTGAGCCCGCCGCGATGGGAGCTGCGCGGGGATCCCCGGCCAGACCCCGCCGGTTGCCTCTGCTCAGCGTCCTGCTGCTGCCGCTGCTGGGCGGTGAGTACCCGAGAGTTGGGGGCACAGAGCTTGGGAAGC
139	PTN	84	GGGAAGAAAGAGATTAGTGAGTTAT	CGTCGTCGCTCAATCTACCTTTATTACAAAAAAC	CTCAGTCTGCCTTTGTTGCAAGGGGCGAGGTTGCTACCGCTGAGTCCAGGTACCCGGCTCGCTGCAGCTCCTGCTTGGGCCGCTGCTGCTCTCCCCGCCTTCTGGACGGATGACTCACTGGTCTCTTTCTTCCC
140	PTPRG	12	GTTTGGGGTAGGTAGGGAT	CGTCGTCGCCTAAAAAAAACTACCTACCTAAAA	CCTGGAAGGAGCTGCCTGCCTGAAGCCCGGAGACGCCGCGCCGCGCTCAGCCCCGCCGCCGCCCGCCGGCTCTCGGGCTGTGCTGCGCTGCCGACTCAAGTTGGGGATCCTCGGCTGCTCGCCGCCGCCGCCCGCGGTCCCTGCCTGCCCCAGGC
141	RARA	12	GGTTTGTGTTATTGTTTGTGATATT	CGTCGTCGCCCTCTACCTATATTTATACCAACA	CCCTCTGCCTGTGTTTGTGCCAACAGCACCCGCGCTGCCGCGTCGGGTTCCGGCGGCCGGAGTCACACATGATGTCACAGACAATGACACAAGCC
142	RARA	12	TTTTTTGTTTTTTATAGTTGTGAGAA	CGTCGTCGCTCAATAAACTCCCCCACC	CCCTCTGCCCTCCACAGCTGTGAGAAACGACCGAAACAAGAAGAAGAAGGAGGTGCCCAAGCCCGAGTGCTCTGAGAGCTACACGCTGACGCCGGAGGTGGGGGAGCTCATTGAG
143	RARB	84	GGGGGGATTAGAATTTTTTT	CGTCGTCGATACCCAAACAAACCCTACTC	GGGGGGACCAGAATTCCCCCATGCGAGCTGTTTGAGGACTGGGATGCCGAGAACGCGAGCGATCCGAGCAGGGTTTGTCTGGGCAC
144	RELA	12	TTTGGTGATGTTATTTTGGGT	CGTCGTCGTACTTCTAAAACAACCACCACC	TTTGGTGATGTCACTCTGGGCCGGGTCTGGAGCAAAGCCAGGGCTACTGGGCTGCGGCCGCCCGCCCCGCGCAGGGAAAAGCCCGACCGGGCCTTCTGCTCCGCAGAGGCCGGGTGGTTGAACTCCGCGCGGGTTTCCTAACCGCTAAAGGTGCCTTTCGGTGGTGGCTGTCTCAGAAGCA
145	RHBG	12	GTAAATTTTGGGGTTTTTGTTT	CGTCGTCGACTTCCCCTACTATACCTCTTCC	GCTTCCCCTGCTGTGCCTCTTCCTCCAGGGCGCCACTGCCGTCCTCTTTGCTGTCTTTGTCCGCTACAACCACAAAACCGACGCTGCCCTCTGGCACCGGAGCAACCACAGTAACGCGGACAATGAATTTTACTTTCGCTACCCAAGTGAGTGCGGGGTGAGGGCGCGCGGGAAGCAAAGACCCCAAGATTTGC
146	RNF150	12	AATTTTAGAAGTAGGGGGTTATTAT	CGTCGTCGACAAATCACTCCACCCAAAA	AATTCCAGAAGCAGGGGGCTACCACAAGGAAGGAACAGCCGGTGGGCCGAATGTGAGAAGTCTGATCGCCAAACGAGACCTGCAGGTACGGCTCTGGGTGGAGTGACCTGT
147	ROPN1L	12	TGGTGAATTGTTTTAGGATGTT	CGTCGTCGCACCAACCTAATCCCTTCTAC	CACCAGCCTGGTCCCTTCTGCGGAGAGCGATGCCGCTTCCCGACACCATGTTCTGCGCTCAGCAGATCCACATTCCCCCGGAGCTGCCGGACATCCTGAAGCAATTCACCA
148	RSBN1	12	GGAGTTTTTTAGTATTTGTTTTTAAATT	CGTCGTCGTTTTTAATACCCCACCTACTAATCTA	TTTTTAGTACCCCACCTACTAATCTAACGCGGCGCGGAAACCTTGCAGAATTTGAAAACAAATGCTGAGAGGCTCC
149	RTN4RL2	12	GTGTGTGTATGTTTTTTAGTGTATTTAT	CGTCGTCGAACACATCATACATACACAAAAAAAC	GACACATCATACATACACAAAAAAACGCACACACTCGCACGCGCGCCCATCTCGCACCCGCTTGTAAATGCACTAAGGGGCATACACACAC
150	RUNX1	84	GAGTTAAGTTTTAGGAATAGGGGT	CGTCGTCGCCCAAAACCCACTTAAACTAA	CCCAGAGCCCACTTGAGCTGGAACGGCCAAGGCGCGTTTCCGAGGTTCCAATATAGAGTCGCAGCCGGCCAGGTGGGGACTCTCGGACCAGGCCTCCCCGCTGTGCGGCCCGGTCGGGGTCTCTTCCCGAAGCCCCTGTTCCTGGGGCTTGACTC
151	RUNX2	12	AGGGAAAGGAAGGAGTTTAGT	CGTCGTCGATATAAATTCAACAATCCAACCC	AGGGAAAGGAAGGAGCCTAGCCGGGGAGCCGGGCTGGCAGCCGCCGCGGGAGGAATCTGAGCGTGCAGCCCGCGCGGGGGGAGCGGCGGCCGCCGCGGAGGCGGCGGCGCGGGAGGGCGGAGGCGCGGCCGCCTGCAGCTGGGTAGCAGCGCGCGGCGCGGCGCGGCGGTGGCGGGCAGCGCGCGGCAATGCCGGCCCCGGGGCTGGACTGCTGAACCCACAC
152	RXRA	12	GGTAGGAAATGTTTGGTGTTTAT	CGTCGTCGCAAACACAAATAATTTACATTATTAAAC	CAGACACAAGTAGTTTACATTGTTGGGCGACTTTTGCAACAACTCGCCGCGCCGCGGCCTCCGCGCGCCGCCGCCGCCACCGCAGCCGCCGGCTCCCCGCCGCCCGGGCCCGGGCCGGCCGCGCCGGGGGCCGCCGCGCCCGCCGCCCGCTGCCTGCGCCGCCGGCCGGGCATGAGTTAGTCGCAGACATGGACACCAAACATTTCCTGCC
153	SCAP	12	TTTTTGAGTGGGTTTATGATTTT	CGTCGTCGATTCCCATCTACACAACTTTCTATA	ATTCCCATCTGCACAACTTTCTGTGATTCAAACAGTCCGGAGCCAGGGCTCCCTGCAACTAACGCTATCGTGACATTATAAGCCGGTTAAATACTGAGGTCATAAACCCACTCAGAAG
154	SEMA3E	12	TATTTAGGATTTTTTTTTAGGGGT	CGTCGTCGATAACCAAATACAACCTAACAAATAA	TACTTAGGACTTCCCTCCAGGGGCAGCGTGCGAGAGGCTTTGTCAGAAATCGAACGCGTTGTCATCAGAAAGCACAGTTCCGAAGTGCCATTTGTCAGGCTGTATTTGGCTAT
155	SFI1	12	GGGAGGAGGAAATTTTTGA	CGTCGTCGAAACCTACCATCCTCTCCC	GAGCCTGCCATCCTCTCCCGCCGCGTCTTCTCGGCTTCTTGTCTTCCGCCCTGGGGGCACCGCATCCTCCCAGGCGTCTAGTGCGCTCCTGGCCGGTGCTCGAGTCCACGCAATGCCCCTTAGCGTGCGCGGATCCAAATCAGGGGTTTCCTCCTCCC
156	SFRP1	84	GGGGAATTTGTTATATTTAAGTATTT	CGTCGTCGACACCCAAATCTTCCTCTACTC	GGGGAACTTGTCACACTTAAGCATCTCGGGCCAGTAGAAGCCGAAGAACTGCATGACCGGCTCGCACGAGTCGCGCACGGCCTCGCAGAGCCAGCGACACGGGTAGATGGGCCGGTCCAGGCAGACGGGCGCGAAGAGCGAGCAGAGGAAGACCTGGGTGC
157	SFRS2IP	12	GATGGGTTTGGGTAGTTGTTT	CGTCGTCGACTCCAACTTTCCTCCCAA	GCTCCAACTTTCCTCCCAGCGCACGACGTCGCACGGGCCGCGCGAGATTCCGAAACTTTGTCAGCCCTCGCGTCGCCCTAGGCCCGCTCCAGCGCTCTGCGCCGGCCGCTAACCCTCGTCTCTCCCAGACAGCTGCCCAAGCCCATC
158	SGK3	84	TATATATTAGGTTATTTTTGTTGGGTT	CGTCGTCGATCACAAACTCTAATATTTCCCTCTA	CACACACCAGGTCATCTCTGTTGGGCCCCGGCGCTCTGGCCCGCGCCGGTCTTGGGCCCCAGGGTAGCGGCCACTGCGGGCGGAGCAGAGGGAAACACCAGAGTCTGTGAC
159	SH3RF2	12	AGTAAGATTGAGTGGTTAAAGTTTTT	CGTCGTCGTCTACTAAATTCAACTCAACCCC	AGTAAGACTGAGTGGTTAAAGTTTTCAAAGCGGTTGGCAGCAGCGGCGCTTGGAGGAAAGGAAGCCGGTTGGAGGGCGCAGCGCACCCCTGCTGCGCGGAGGAGGGGGCTGAGCTGAACTCAGCAGA
160	SIAH2	12	TAGGAGGTAGGATATAGTTAAAGTAGAT	CGTCGTCGCTAATAAACCCTACAACAAACAAC	GGAGGCAGGACATAGTCAAAGCAGACCGGACACTCGAAGAGCGAGGTCAGCTCGTGGTGCTGCGGGGACACCGGGCCGGCCCCGCCGCCGCCGCCGGGGCCCGAGATCACCGCCGCCGCGGCGGGCACCGCGGACGAGCCGGGGCCCGCAGCCGAGATGGTGGCGGCGGCCGGGGGCGCAGCCGGGGACGGAGTGTGCTGGGGCTGCGGCGGCGGCTGCTTGCTGCAGGGTTTATTAG
161	SMOX	12	GGAGTAGTTTTTTTTTAAGGGTTAAT	CGTCGTCGACCCCTCCCACAAAATAAA	GGAGCAGCTTTCTCTTAAGGGCCAACTAGGGGCTCACGGGTTGTCCCGGGCTTGGCGGGAGCCGGGCTCGCAAAGGGTTCGGGTGTGTTGGAGGGCTCACTTTGTGGGAGGGGC
162	SOX10	12	GGGTAAGGTTAAGAAGGAGTAGT	CGTCGTCGTACCTAAACCCACACCATAAAA	TGCCTGAGCCCACACCATGAAGGCGTTCATGGGCCGCTTGACGTGCGGCTTGCTTTTGCTGGCGCCGTTGACGCGCACGGGCATGGGCACCAGCGTCCAGTCGTAGCCGCTGAGCACCTGGCTGACGGCCTCGCGGATGCACACGGGGAACTTGTCATCGTCCGCCTCGCCGTCCTGCTGCTCCTTCTTGACCTTGCCC
163	SP1	12	GATAAGTTTAAGGGGGTTTTGTT	CGTCGTCGTTACCCCCCCCTCCCTA	TTACCCCCCCCTCCCTGTCCGGTCCGGGTTCGCTTGCCTCGTCAGCGTCCGCGTTTTTCCCGGCCCCCCCCAACCCCCCCGGACAGGACCCCCTTGAGCTTGTC
164	SPATA5L	12	GGATAGGGTATTAGGAGGAGG	CGTCGTCGACTCCTACCTCTACACTACCTAACCT	GCTCCTGCCTCTGCACTGCCTGGCCTCGGCGGGACGGAGCGGACGGCTTTGTGCAGCTGGACCCGCTGTGCGCGAGCCCCGGGGCGGCGGTCGGGGCGTCGAGATCCCGGAGGAGTCTCAGCCTGAATCGCCTCCTCCTAGTGCCCTGTCC
165	SPI1	12	TTTTATTGATAGTAAGTTAGGAGGGT	CGTCGTCGAACTCCTCCACCAACCCA	TCCCACTGATAGCAAGCCAGGAGGGCAGTGGGTGGGCTGGCGGGTTCGTGGGCAGGCAGGCAGGCGTCCGAGGGCCACGGGTTGGGCTGGTGGAGGAGTC
166	SPIN3	12	TGATTTTTTTTTTTTATAGGTTTATTG	CGTCGTCGCCCAACTCAATCTAACTAAAATCTA	CCCAGCTCAGTCTGGCTAAGATCTGCGGTTCGGTGAAATACGAAGCGTTTCCCCATTCCCCTCGCCCTGCTTCCAACACTACCCGGCCAGGAGGCGCAGATTCCCCACCGTCCCGGATTGCGGGCCTCAAGTGCACAAATCGGACACCTCGCCGTTGCCTCCGCAGTGAGCCTATGGAGGAGGAAAATCA
167	SRRM1	12	GTAGATAATTTGTTGGGATAATGTG	CGTCGTCGAAATTAAATCACTCCACAACCTAC	GTAGATAACTTGTTGGGACAATGTGAATTTAAGGTTCTGTGAGGGTAGAGGGTGCAACGAAAACTATGCGCGGGTATGGAGGCAGGTTGTGGAGTGATTCAATTC
168	STARD4	12	GTTGGGTGTTTTTTAGTTGGTT	CGTCGTCGTCTCAACAATACTACTCAACCTCC	TCTCAACAGTACTGCTCAGCCTCCCGGCCCGCCGATGCGCAGGCGACAGCAGCCAACTTGTAAGTCACCGCTGGTCGCAGCCAACTGGAAGGCACCCAGC
169	SYK	12	GAAGTTGTTTAAAATGAGGAAGAGT	CGTCGTCGCTCCTCTCCTTACCAAAAAAT	GAAGTTGCCCAAAATGAGGAAGAGCCGCGGGCCCGGCGGCTGAGGCCACCCCGGCGGCGGCTGGAGAGCGAGGAGGAGCGGGTGGCCCCGCGCTGCGCCCGCCCTCGCCTCACCTGGCGCAGGTAGGTGTGGCCGCGTCCCCTACCCGGCCGGGACTTTCTGGTAAGGAGAGGAG
170	SYNJ2BP	12	TTTGGGTTAGTTGGAGTGTAGTAT	CGTCGTCGTTCCCAACATTCCCAATACT	CTTGGGTCAGCTGGAGTGCAGCACAGGTGAAGGTGAATCAATCTCGGCGCTGCGCCCACAGCACAGCGGTTTCGGTTTCAGCAGCCTCGAGACCCGGAAAAGGAAGCCCGAAGGACTCGGAGCACTGGGAATGCTGGGAA
171	TBP	12	GGTTATTGTAAAGATTATTATGGGTT	CGTCGTCGCCTATACTCACACTTCTCATAACCTC	CCTATGCTCACACTTCTCATGGCCTCGGCCCTAGTGGGAGCAACTCGCTGAAGCCGAGGGCAGAACTGGCGGAAGTGACATTATCAACGCGCGCCAGGGGTTCAGTGAGGTCGGGCAGGTTCGCTGTGGCGGGCGCCTGGGCCGCCGGCTGTTTAACTTCGCTTCCGCTGGCCCATAGTGATCTTTGCAGTGACC
172	TBX1	12	GTAAGGGAGTTTTTAGTTAGGTTTT	CGTCGTCGCCTCCCTCCCTCACCTAA	GCAAGGGAGCTCCCAGTCAGGCCTCCTATCGCGCGGGTGTGGAGGTGCGGCCGGCAGGGGGAGCGAGGAGGAAGGGAACCGCGGCCGGGCCAGGTGAGGGAGGGAGG
173	TBX5	84	GTTAAATAGAAGATTAGATGAAGAAAGTT	CGTCGTCGACCTAATCACTCCACAAAATACC	GCCAAACAGAAGACTAGATGAAGAAAGTCACCGTGCAGCCGTTCCGAGGAAGGCTCGTCACTGGGTGCCCGCCACCAGCGCTCTGATGCCGGGCGGGGGATGGCGGGCATTTTGTGGAGTGACCAGGC
174	TCF7	12	GTAGAAAGTAGGGGGAATATTTG	CGTCGTCGCAAACCTAAAAATAATCACCCTT	GCAGAAAGCAGGGGGAATATCTGGTTGTAGGTGAGTAAGCGGGGTCAGGAGTTCCCGTTAGAGTCTCTGCGTTTCGGGAGAAGGGTGATCATTCCCAGGCTTG
175	TFAP2A	12	TTTAATAAGGGAAGAATGTTTGG	CGTCGTCGTTAAAATATTACCCCTTCCCTATA	CTTAATAAGGGAAGAATGCCTGGAAATCGAGCGTGAAGCGGAGAGGCAACTCGCGCCGGAGCCGGCTCTCAATGCAGTCCATTGACGGGAGTCTCAGTGTAGCAAATCGGAGTGGGGAGAGGGAGCGCGAGAGACAAAAAGCGAGCGAGAGAGGGAGCGGGCGAGCGCGCGGGGGGCCGCGGCGCGGCGTCTGGCGAATCACAGGGAAGGGGCAACATTTTAA
176	THRAP3	12	GAATTAGGTTAATGGGGATTG	CGTCGTCGACCACTCCCTACTCCTCCC	GCCACTCCCTACTCCTCCCGTTTTGGTCGTATGAACCCCGTTATTTGGATTTCTTTTCCCGGAACTCCCGAGTGCCCTTCCCCCCACCCAGTCCCCATTGGCCTGGTTC
177	TMEM60	12	GTTTGGGGTTGGTTGTGTG	CGTCGTCGCAAATAAATCTAAAACTCTACCCTAA	GTTTGGGGCTGGCTGTGTGATGGGTTGAGGGTCGGCCGCACAGCCCACGGAAGCATCAGGAGACCAGCGCCGGCGTACGGTGCGGGCTAGGGCAGAGCCCCAGACTCACCTG
178	TNC	12	AGATTTAGGTTTTTGGAAGAAGTATT	CGTCGTCGCACAACCTACCTACTATCACCC	AGACCTAGGTCCTTGGAAGAAGTACCTGGAGTGTGGAGCTGCGGCGGTTCCCACGTGCGCGTTCCCCCGAGTTCCCCAGCAGCGCTGCCTTTGTGCCCACGGAGGCGGGGGCGTGTATCTGCGCGCGGGAGAGGCGGGTGACAGTAGGCAGGCTGTG
179	TNFRSF10A	12	GGTTATAGAAAGGTTGAGGTTAATT	CGTCGTCGAACCCTAAACTTCCTTCCTCTATA	AACCCTGAACTTCCTTCCTCTGTGACCGCCCTTGCCGCTCTCAGCTTCTGTTCCTCAACCACGGCCGCCGCGTGGATGCCGCTGCATTCGGAGTCGTTTTGCCACTTGGTCCCAGCGCCAGGCTTCTCGGTCGGGAGTTGACCTCAGCCTTTCTGTGACC
180	TNK1	84	TTTTAGGTTGTTTGGGTTAAATT	CGTCGTCGCACCTTATCCCACTAAAAAACTC	CACCTTGTCCCACTAGGGAACTCGGGGTGCGGCCCTCGCCGGCCCCGGGCCAGCGGCCAGGTCCCCGCCCTCCGCGGGATTTACTCCTGTCCCGCCTCCTCGGATTTAGCCCAGGCAGCCTGGGA
181	TOP1	12	TGGTTGTTTTTTGTGGTTATTTT	CGTCGTCGTATCAAACAACAACCACTTTAACC	TGGCTGCCCTCTGTGGCCACCCCCGGGTCCCCGTCCTCCCCGGGGGCGCAGGGTGAGCCAGACCCCGGCCGCGCGCGCTCGCCGCCGGAGGGGTTAAAGTGGCTGTTGTTTGATA
182	TTBK2	12	TGGGGGATGGGTAGGTAGT	CGTCGTCGAAACTCTAATCCAACTCAAAACC	GGGCTCTGGTCCAGCTCAGGACCGGGACCGGCGGGGGTTAACCCTCGGCAGGCGGGACCGCCACTGCCTGCCCATCCCCCA
183	TTRAP	12	ATGGAGTTGGGGAGTTGTTT	CGTCGTCGAACAAACTCCACACACAAAAAT	GGCAAACTCCACACACAGAAGTCGCCGCTTTTTCACCTCAGGCTCGCCCTCTTCCTCCGCCGCCTCCCTCCCGCCCTCCAGGCAACTCCCCAACTCCAT
184	TUBB	12	GGTGTTTAGTTTGGGGGAA	CGTCGTCGAACCACAACTTTCCCTACTCTAA	GGTGCCCAGCTTGGGGGAAGGAGAGCGGCGCTTATCGAAGTGTGGTCGACCTCCATCCGCCCACCGAGCACTTGGGACCCGCTGCACATATCCAGAGCAGGGAAAGCTGTGGCT
185	TUBB2A	12	GGGTATTGTTTTGATATGATGATATA	CGTCGTCGCCCACCCATACACCAAAC	CCCACCCATGCACCAGACCCGCTGCTGCCTCCCACACAGCGGTCGGTAATTGCAGCCCCCACCCAGCGCAGTCACCTGCCGCCTCGGGGACTGGCAGCAAGACTATCGCGTTGTATGTCATCATGTCAAGACAGTGCCC
186	USP3	12	GGAGGATATTGAATTTATGTGGT	CGTCGTCGCCCTTAACCTCCCCAACTTA	CCCTTGGCCTCCCCAGCTTGTTTCTTCGTGTATAAAATGAGGGCCACGGTGCCTGTCTGCCCGAGAGGTTTTAAAGTTCTTCTTTACACTTTGCGGAGCGGCCGGATTTTTACCACGAAGCCACCGAGTAGTCCGCACCACATAGGTTCAGTATCCTCC
187	VDR	12	GGGATTAGGTTGAGTTTTTTG	CGTCGTCGCTAAACTAACCAAACCAAAACTT	CTGGGCTGACCAGGCCAGGACTTCGTCGTCCGCGGGACGCTGGGGGGCGCCTGCCGACTGGCACCGGCGGCTAGCTCCGCACGAATGGGAAATCCCGGGCTCCGCTCGCCAACCTGTTACTGCTGCAGAACGCCAGGAAGCTCAGCCTGATCCC
188	VEGFA	12	AAGAGGAAAGAGGTAGTAAGAGTTTT	CGTCGTCGACAAATCACTCACTTTACCCCTA	AAGAGGAAAGAGGTAGCAAGAGCTCCAGAGAGAAGTCGAGGAAGAGAGAGACGGGGTCAGAGAGAGCGCGCGGGCGTGCGAGCAGCGAAAGCGACAGGGGCAAAGTGAGTGACCTGC
189	VENTX	12	GGTTGAGTAAAGAGGTTGGAGTT	CGTCGTCGCTCTCCTATAACCCCAAATAAA	CTCTCCTGTGACCCCAGGTAGGCCGCCGATCGGTTCCCGGCTGAGGTCCCGCCCCAGCGCCCGCCTCCCGGGCTCCAACCTCTTTGCTCAGCC
190	WT1	84	TTTGGTTGTTGTAGGTATTTAGGT	CGTCGTCGCCTAAACTTCCTCTTACTACAAAAC	TCTGGCTGCTGTAGGCACCCAGGCCCGGAGCGGAGCGTGTGCTGAGACGCCGGCTCCGGGACACACGTGGAAGCCGGGTCCTGCAGCAAGAGGAAGTCCAGG
191	WWOX	12	GTTGGGAGGAGAGAATTATTAAG	CGTCGTCGACTCCTTAACAATTACTTTCACTTTA	GCTGGGAGGAGAGAACCACCAAGGACGGCTGGGTTTACTACGCCAAGTAAGGGGGCCGCAGTGGGGCCGCGGACGCACCTGGGACCCTGCACAGCCCACGGACGCCACCTGCGCGGGGAGGACGCGCACTCCAGCGCAGCGCGTGCGGTGCAAAGTGAAAGTAACTGTTAAGGAGC
192	YTHDC2	12	ATTGTTTTGAAGAGATGGTTTTT	CGTCGTCGATAACCTCAACCCAACACAAA	GTGACCTCAGCCCAACACAGGCCGTCTCCGGAGCTTCCCGGTAGTGGCCCCGGATTCCCACGGTCTTTGTCATTGGCTGTCAGCTAGCAGGCCTGGCCGCTCCCGTGCGGAGAGACCATCTCTTCAGGGCAAT
193	ZBTB16	162	GAGAGAGAAAAGTTTTTTTTAGGA	CGTCGTCGATAAACCAAATACCAAAAAATCC	GAGAGAGAAAAGTTTCTCCCAGGACTCGACCTTGGCCTCCAGCAATCGCGACAGCTAAAAACGGGTGTCTCGCTTCGACAATAGATCCCCGCGGACCTTCTGGCACCTGGTTCAC
194	ZBTB2	12	GTTGGTAGTAAAAGAGGTAATAAAGAA	CGTCGTCGTATATCCCCAAAACATAATTAAAAA	TATATCCCCAAGGCATAATTAGGAGTTCACGTATTCGGGTGGAAGTTCCTGCAGTAAAAGGCGTAGCTGCAGCTTCTCCCGGCCCAGGCACTCGCCTGCTCTGCTACCCTCGCTTCTTTATTGCCTCTTTTACTACCAGC
195	ZDHHC5	12	GGATTTGAAGAGTTAATGTAGGG	CGTCGTCGCTCCTTAAACTTCCCTCTCAC	CTCCTTAGGCTTCCCTCTCACGGTTAGCGCTACGGCTCCAAGGCTGGCGCCTGCTCTTCTTCATCTCCCTCCCCGGCCCTTGGCAGGAGCCTCGCCCTACATTGGCTCTTCAAGTCC
196	ZFHX3	12	GGAAGGTTAATTTGAAATTTATAGTT	CGTCGTCGAAAATTCCTAACCCCAAAC	GGAAGGTTAATTTGAAACTCACAGCCCCGCTGCCGCTCGGCTCCCCGGGCAAAGCCTGACATCTACAGTCGTGCCGGGCGCAGGCCGGGTTGCTCGGCGGCGACCGCGCCCGCCCGCCCGCAGGGACCCGGGGACGCACAGGGACGCGCGGGACCCGGGCGCTCAGCTGCGCTCGCTCCGCTTGGGGCGCGGGCCTTGGGGCAGGCCGGGGGTCCCGCGCACCCGCCTGGGGCCAGGAACCCT
197	ZNF121	12	TTTTTGATTGGGATTTATTGAGT	CGTCGTCGTTTCACTCTCTTCTCCAAAAACTA	CTCCTGACTGGGACCCACTGAGCCTGCGGCCTCTAGCCACTGGCCGCGCAAGGAGGACCGACAGCCCCTGGAGAAGAGAGTGAAA
198	ZNF204	12	TTTTAGAAGTTTTAGGTTTTTTTATAG	CGTCGTCGCCACAACCAAAACCATACAA	CCCTAGAAGCTTCAGGCTCCTCCACAGGCGAGTGCCTACCCACCTATCAGGTAAGACGTGCAACTGACACTCAGCGCGCGGAGGAGCCCGCTGAGAAAGGGTTTACCTGTCCGAAGAGAACTGCGCTTGCATGGCTCTGGCTGTGG
199	ZNF3	12	GTGGTAGGAGAGGAAGTTTATTT	CGTCGTCGCAAACCAAAAATCTAATACAACTAAA	CAAACCAGGAATCTAATACAACTGAAAACGGAGCCTGAGCCAGGTGTATCACGCGATGCACTGGGCTCCAGCAGGATTACCCCTGGAATCGGCGTCTGCACCCACTCCCAGCCCTCGTGCTAACTGCGTACGCTTAGCAGAATTTCTCTGATCCTTGGACCCAGCTGCGTAAAAATAAACTTCCTCTCCTGCCAC
200	ZNF41	12	GAGATTTAAAGGGTAAGGTTATGG	CGTCGTCGAAACAACATATCCACCCCTAATA	GAGACTCAAAGGGCAAGGCCATGGGCGCTTTATTCCGGCTGCTGCTCCAGGAACGTGGGAAAGCAGCGGAGTTTTATTCTAGGGGAAGGAAACAAAGGCGGCCGAGTGCCAGCTGCACGTTTGGTGGGATTTGGTCATCAGGGGTGGACATGCTGCCC
201	ZNF436	12	GGTAGGTTATGGGGGTAGGTA	CGTCGTCGACAACTACCTCAACCAATCAAC	GCAGCTGCCTCAGCCAATCAGCGAGCGAAGTTCGTGAACCACTCTGCCAATCAGAGGCGGAACACTATGCCCGCCTCCCACAGCCTGGCCAAGAGCCTCTAGTGCGCCTGTGCCTGCCCCCATGGCCTGCC
202	ZNF606	84	GAATGGATTTTTGGGTATGTG	CGTCGTCGCAAACCTAAATTAAAAACAACTCC	GAATGGATTCCTGGGTATGTGTATAAAGCACTAGAACACACAGTGGGCCTCAGGAGCACCGGAATCAGCGCGAAAACGCAGAATGCAAACCGTACTTTGCACCATTATTTGCAACTTGACAGTGACCGCCGCCGTCACTGCATGTTTAAGGGAACCCGGAGCTGTTTCCAACCCAGGTCTG
