# Supplementary material for: CDO1 Promoter Methylation is a Biomarker for Outcome Prediction of Anthracycline Treated, Estrogen Receptor-Positive, Lymph Node-Positive Breast Cancer Patients
Source: BMC Cancer. 2010 Jun 1;10:247. doi: 10.1186/1471-2407-10-247 (PMC2893112; doi:10.1186/1471-2407-10-247)
Supplement: Additional file 2 — DNA methylation data and patient information. This excel spreadsheet (.xls) contains clinical patient information from 162 patients and the DNA methylation data from 37 genes which showed differential methylation among the first analyzed 12 samples. [file 1471-2407-10-247-S2.XLS]

## Sheet: Tabelle1
Patient No.	Study	Grade	MFS [months]	Event	Age [years]	Endocrine Treatment	T Stage	Pro-gesterone Receptor Status		CDO1	APC	CXCL12	NCR1	POU4F3	ZBTB16	AIM1	BMPR1A	CBLN2	COPS4	CTAGE5	FAT4	FSIP2	HNT	HOXA9	LIPE	LTK	NEUROD1	NFATC2	NKX2-6	PAX6	PAX9	PDGFD	PTN	RUNX1	SFRP1	TBX5	WT1	ZNF606	ATP13A3	BMP7	C3orf64	FLJ11151	OPCML	RARB	SGK3	TNK1
1	Training	2	122	0	51	no	T2	positive		0.00272385	0.0152455	0.00262223	0.023585	0.0149005	ND	0.000520284	0.00142333	0.00630813	0.00296523	0.00200801	0.0135537	0.0163183	0.0114041	0.0135537	0.00329346	0.00509217	0.00996498	0.00479992	0.0197945	0.00556977	0.011616	0.00307706	0.00552453	0.00178987	0.00635715	0.00573327	0.0133264	0.0123195	0.0081799	0.00363324	0.0178291	0.0538371	0.0108568	0.00290219	ND	0.0034221
2	Training	3	111	0	44	no	T2	negative		0.00172398	0.00150735	0.00205525	0.00923097	0.00486958	0.00176234	0.000596693	0.000771523	0.00221754	0.0593796	0.00126227	0.00477094	0.0138886	0.0648455	0.0152457	0.00354149	0.000894671	0.00508352	0.00187163	0.0163989	0.00418261	0.0045128	0.00375072	0.00474736	0.0016786	0.00344358	0.0136658	0.00372823	0.0102826	0.0210202	0.00222868	0.00492443	0.00347436	0.019062	0.00139127	0.00126806	0.00283945
3	Training	3	127	0	47	no	T2	negative		0.00727926	0.00853175	0.00574053	0.015667	0.0101039	0.00225518	0.000476735	0.00161212	0.00461185	0.101569	0.00228028	0.00366736	0.0123555	0.0318463	0.015674	0.00827348	0.00186374	ND	0.00139074	0.0200424	0.00774811	0.0101904	0.0141361	0.0171947	0.00457846	0.0160001	0.00982633	0.00963563	0.0120673	0.00527954	0.00219665	0.00893067	0.00300382	0.0124138	0.0105201	0.00346054	0.00263544
4	Training	ND	6	1	64	no	T1	positive		0.011247	0.00871727	0.00883086	0.0176084	0.0108557	0.00657304	0.000381364	0.000528212	0.00276461	0.159452	0.00194835	0.0129303	0.0123116	0.0402495	0.0133378	0.00248592	0.00970917	0.0166273	0.00246331	0.00854319	0.00750545	0.00918253	0.000833247	0.0126747	0.00154195	0.0144788	0.0104892	0.0142355	0.00519696	0.00294687	0.0100135	0.00367874	0.00115353	0.0110678	0.00115843	0.00129825	0.0020931
5	Training	ND	115	0	61	no	T2	positive		0.00981131	0.010282	0.0115061	0.0197834	0.0112288	0.00660394	0.00040404	0.00076598	0.00282633	0.122984	0.00119136	0.011637	0.014321	0.0493364	0.0170989	0.00405881	0.0117656	0.022353	0.00148402	0.0143423	0.0103874	0.00974099	0.00384217	0.0144208	0.00202901	0.0195136	0.0135664	0.0161124	0.00524303	0.00471832	0.0113109	0.00412223	0.00427288	0.0150811	0.00118279	0.00137271	0.00142358
6	Training	2	139	0	36	no	T1	positive		0.00586434	0.00825875	0.00521764	0.0264931	0.0106707	0.00294163	0.000340652	ND	0.00678738	0.00258652	0.0014946	0.00731609	0.0142765	0.00472563	0.0134549	0.0041225	0.00182478	0.0117624	0.00681544	0.0139912	0.0044883	0.00962342	0.00386268	0.00897382	0.0027145	0.0117563	0.00897397	0.00442845	0.0114681	0.0164763	0.00383282	0.0133644	0.0525646	0.00858093	0.00785176	0.00273556	0.00320365
7	Training	3	141	0	63	no	NA	negative		0.00903491	0.00726679	0.00950207	0.0114873	0.0099833	0.0100918	0.000392863	0.00317168	0.00620251	0.0765781	0.00283276	0.00944356	0.0163131	0.0176724	0.0150469	0.00783915	0.00854615	0.00255444	0.00279002	0.020901	0.00958499	0.0120935	0.00163944	0.0102802	0.00398173	0.0129434	0.0126065	0.0151437	0.010285	0.00608743	0.0112417	0.00564539	0.00349455	0.0148706	0.00267855	0.00548559	0.00559144
8	Training	ND	39	1	32	no	T2	positive		0.00843323	0.00228685	0.0132151	0.00535659	0.00731967	0.0025788	0.000779786	0.00128219	0.0044532	0.0470391	0.00161534	0.00309334	0.00421347	0.0131465	0.0140802	0.00775515	0.0107502	0.00777278	0.00253121	0.0213971	0.0034349	0.0123938	0.00381444	0.00358577	0.00154017	0.0037937	0.010262	0.00933873	0.0167026	0.0126502	0.00245783	0.00351194	0.00243747	0.00748282	0.00195506	0.00239337	0.00292341
9	Training	3	30	1	51	no	T2	positive		0.0131336	0.011042	0.00621663	0.00536402	0.0365074	0.00212948	0.000467851	0.0012511	0.00183619	0.0465738	0.00125431	0.00708611	0.0121094	0.00825564	0.0167345	0.00425576	0.00874363	0.0177887	0.00161051	0.020586	0.00921824	0.0185072	0.00937905	0.00404335	0.00153514	0.016416	0.00901258	0.00428524	0.0121255	0.00372919	0.00163694	0.00477987	0.00308628	0.0147541	0.00186555	0.00461447	0.00226762
10	Training	3	109	0	37	no	T3	positive		0.0106563	0.0116998	0.00255714	0.010615	0.00683408	0.00407386	0.000315202	0.00263316	0.00273617	0.0369021	0.00170564	0.0126922	0.0152599	0.0361589	0.0131075	0.00757329	0.00472916	0.0116726	0.00157619	0.0161112	0.00422759	0.00886881	0.019087	0.00416629	0.00204988	0.00466249	0.00404026	0.00333994	0.00761215	0.0131602	0.0030679	0.00655715	0.00393656	0.0111372	0.0017347	0.00253112	0.00368588
11	Training	2	115	0	50	no	T2	positive		0.00770009	0.000714232	0.000567781	0.00346487	0.00283872	0.00102961	0.000357851	0.000595907	0.00117281	0.0422415	0.000882757	0.00517847	0.0120348	0.0043757	0.0162053	0.00281681	0.0012826	0.0196748	0.00230758	0.00417021	0.00262661	0.0098977	0.0117212	0.0102122	0.00109007	0.0135984	0.0115061	0.0072195	0.00276214	0.0024372	0.00143842	0.0153095	0.00149727	0.0185996	0.0012775	0.00144384	0.00129857
12	Training	2	32	1	36	no	T2	positive		0.014103	0.00160437	0.00408794	0.0266196	0.0129438	0.00374414	0.000468525	0.00347547	0.00574354	0.00270235	0.00320537	0.0143296	0.0106421	0.0129392	0.0157918	0.00550433	0.0126307	0.0170048	0.00537524	0.01635	0.00809557	0.0119117	0.00500658	0.0110593	0.00209235	0.0161561	0.00713974	0.00167478	0.0317981	0.0203448	0.00727032	0.0201638	0.0370484	0.011959	0.00195752	0.00260209	0.00548583
13	Training	3	31	1	32	no	T2	positive		0.00906783	0.00478904	0.00625556	0.0278677	0.00879737	0.00822732	0.000387187	0.00137085	0.00437021	0.0686861	0.00257563	0.00401036	0.0147532	0.00726361	0.011487	0.0162371	0.00404988	0.0111904	0.001472	0.01133	0.00729661	0.0100227	0.000380801	0.00455759	0.00217807	0.00774865	0.00688035	0.0135792	0.00396385	0.0156575	0.00139899	0.0124374	0.00214553	0.0136936	0.00595731	0.00280303	0.00332456
14	Training	3	103	1	42	no	T2	positive		0.00582329	0.000850627	0.0016307	0.0112847	0.00942225	0.00534383	0.000408502	0.000681187	0.0021751	0.0252268	0.000721485	0.00286466	0.0168682	0.00775041	0.00634069	0.00393115	0.00240374	0.0055334	0.00147299	0.0170788	0.00515877	0.00970926	0.0124545	0.00396738	0.00106612	0.00661386	0.00570159	0.007453	0.00178349	0.00266602	0.000828324	0.00352484	0.00158604	0.00676633	0.00072858	0.00137131	0.00140077
15	Training	3	121	0	52	no	T2	positive		0.0113584	0.000997946	0.00867324	0.0197937	0.017144	0.00855634	0.000631576	0.00130377	0.00412361	0.00175547	0.00256177	0.0239357	0.0203574	0.00275096	0.02146	0.0025063	0.00990797	0.00934221	0.00412386	0.0218839	0.0120158	0.0129942	0.00233921	0.00314222	0.00503143	0.0143764	0.00860729	0.016391	0.00826198	0.0034703	0.00265685	0.0189459	0.0253359	0.0108473	0.00402302	0.00261485	0.00360502
16	Training	3	89	0	43	no	T1	negative		0.0107189	0.00251638	0.00435163	0.0193447	0.00927022	0.0074032	0.000699476	0.00259244	0.00460127	0.00270255	0.00278392	0.0158281	0.0123845	0.00408007	0.0159493	0.00476943	0.00248308	0.013751	0.00291253	0.0158188	0.00653838	0.0102321	0.00449568	0.0080541	0.0023191	ND	0.0118369	0.00295233	0.0150118	0.0188147	0.00293599	0.0190461	0.0418958	0.00860063	0.00840417	0.00359299	0.00528965
17	Training	2	90	1	55	no	T2	positive		0.00549885	0.00146952	0.0127883	ND	0.0106284	0.00391123	0.000710531	0.00303304	0.00615404	0.00251777	ND	0.00399502	0.0150561	0.00579792	0.00543845	0.00410709	0.00267369	0.00998586	0.0045511	0.0128926	0.00960704	0.0114245	0.00380324	0.00379821	0.00254457	0.0175655	0.0101721	0.00279353	0.0116649	0.00549717	0.00477352	0.013547	ND	0.00739982	0.0112357	0.00362833	0.00492357
18	Training	2	76	0	41	no	T1	positive		0.00310393	0.00584102	0.00290515	0.0219022	0.00343979	0.00198894	0.000535737	0.00163652	0.00614959	0.00221316	0.00176456	0.00330993	0.0108475	0.0034764	0.00484558	0.00268973	0.00140372	0.002101	0.00553903	0.00981494	0.00239592	0.00400221	0.00246627	0.00424765	0.00211948	0.00327063	0.005875	0.00178286	0.00749152	0.0070457	0.00287204	0.0148929	0.0431189	0.0054609	0.00802542	0.00270704	0.0035295
19	Training	2	81	0	52	no	T2	positive		0.00669384	ND	0.00144359	0.0134231	0.0132155	0.0146097	0.000528251	0.0013053	0.00139385	0.0546851	0.00131431	0.00171492	0.015085	0.0123196	0.0152353	0.00536668	0.0119038	0.0252711	0.00158049	0.0112961	0.00508876	0.0172529	0.00310951	0.0167319	0.00178128	0.0138462	0.00728391	0.00946495	0.00443684	0.00568862	0.00164748	0.00535016	0.00335967	0.0271873	0.00995202	0.00154301	0.00241415
20	Training	3	91	0	53	no	T1	positive		0.00286078	0.000907447	0.0112044	0.0183711	0.00421982	0.0043218	0.000434342	0.000559514	0.000815945	0.0746193	0.000619337	0.00217331	0.00528279	0.00462202	0.00679453	0.00180739	0.00261543	0.00813374	0.00285143	0.00657147	0.00384855	0.0062484	0.000442079	0.00218728	0.00109948	0.00206616	0.00815685	0.000893168	0.00280678	0.003251	0.00109123	0.00457203	0.00139791	0.00784028	0.00322164	0.00111774	0.000941938
21	Training	2	56	1	56	no	T2	positive		0.00864275	0.010852	0.00824816	0.0247737	0.00993506	0.00333095	0.000498225	0.00248578	0.0061836	0.00232093	0.00296871	0.00544594	0.0153583	0.00452417	0.00739966	0.00341597	0.000832171	0.00862817	0.00476327	0.00993703	0.00341488	0.0089901	0.00318642	0.00413614	0.00237382	0.0118454	0.00683215	0.00302901	0.0141	0.00774896	0.00294642	0.0151645	0.0479353	0.0117063	0.00219084	0.00345959	0.00487119
22	Training	3	89	0	41	no	T2	positive		0.00657183	0.0129294	0.00241239	0.0373525	0.00673388	0.00131882	0.000549652	0.00125316	0.00220564	0.00136604	0.00158951	0.0158052	0.0215375	0.00263103	0.022186	0.00315162	0.00289914	0.0196549	0.00254172	0.0096303	0.0114263	0.00459987	0.00214666	0.0146005	0.00163323	0.0147064	0.0157817	0.00858778	0.00462854	0.00610118	0.00204671	0.02361	0.0340398	0.0184436	0.00149404	0.00191519	0.0029767
23	Training	3	51	1	52	no	T2	positive		0.00414395	0.000869494	0.000525146	0.00299186	0.0131018	0.00107546	0.000322558	0.000507757	0.00311607	0.054902	0.000559257	0.00925173	0.0123632	0.00900592	0.0195168	0.00159074	0.00131088	0.0253878	0.000767917	0.00039321	0.0106868	0.0169022	ND	0.0227015	0.000882472	0.00717859	0.0138789	0.0195794	0.00186389	0.00137109	0.00142138	0.00561745	0.00211272	0.0162046	0.000619983	0.00115736	0.00270933
24	Training	3	92	0	58	no	T2	positive		0.0230532	0.00187793	0.00958757	0.0215832	0.00681969	0.00487224	0.000598919	0.00178222	0.00265128	0.00183712	0.00174496	0.0142875	0.0180158	0.0177694	0.0209959	0.0022128	0.00627022	0.0115413	0.00338824	0.00958685	0.00909254	0.00437682	0.00206962	0.00429828	0.00136559	0.0136163	0.00916435	0.00532825	0.00844296	ND	0.00253051	0.019935	0.0284058	0.0143116	0.00157048	0.00256081	0.00309403
25	Training	3	64	1	43	no	T2	positive		0.0106727	0.0106027	0.00265592	0.0154606	0.011081	0.00631316	0.00418698	0.0029904	0.00487262	0.00245406	0.00304096	0.0160889	0.01715	0.00764661	0.0124172	0.0029017	0.00595329	ND	0.00199297	0.0174497	0.00939191	0.0113616	0.00255914	0.00530676	0.00314401	0.0153097	0.00748435	0.0128187	0.0110014	0.0186507	0.00314459	0.0168688	0.0558022	0.0074941	0.00530273	0.0036155	0.00550081
26	Training	3	17	1	52	no	T1	positive		0.0153674	0.0169764	0.0138941	0.0103157	0.0143364	0.010069	0.000605726	0.00215127	0.00339925	0.00189749	0.00216568	0.0166682	0.0199561	0.0205301	0.0187905	0.00364249	ND	0.0201207	0.00406808	0.0153822	0.00763698	0.0117435	0.00346904	0.00519023	0.00178701	0.0198625	0.010743	0.0181266	0.00751444	0.0112308	0.0018996	0.0199636	0.0343181	0.0111413	0.00479592	0.00220663	0.00280879
27	Training	ND	94	0	53	no	T1	positive		ND	0.000922813	0.0035049	0.0211276	0.0167077	0.00457934	0.000961694	0.00130163	0.00435525	0.102132	0.00204562	ND	0.0222818	0.0674287	0.0209617	0.0132974	0.00727389	0.0284677	0.00176557	0.0238158	0.0107633	0.0156551	0.0193223	0.0118658	0.00613778	0.0167599	0.0141139	0.0251627	0.00670812	0.00573554	0.00658976	0.00668672	0.00225735	0.0174035	0.003384	0.00349398	0.00355953
28	Training	2	33	1	51	no	T2	positive		0.0140011	0.00128438	0.00715042	0.0197678	0.0128497	0.00617577	0.000361495	0.00223903	0.00620695	0.00254718	0.00384618	0.00860744	0.00839215	0.00443037	0.0159212	0.00648735	0.00216874	0.00877068	0.00206543	0.0110801	0.00598214	0.00982976	0.00602965	0.00508818	0.0027666	0.0114249	0.010437	0.0020069	0.0134873	0.0070298	0.00285614	0.0195173	0.0478831	0.0125373	0.00249348	0.00429469	0.00584871
29	Training	3	123	0	49	no	T2	positive		0.0102546	0.0130509	0.00262495	0.0188771	0.00578067	0.00130155	0.000507329	0.00207875	0.00300706	0.00163891	0.00188247	0.00266387	0.0158358	0.00779342	0.0170962	0.00440151	0.00143752	0.00643631	0.00618285	0.00868177	0.00304066	0.00331771	0.00394383	0.0050192	0.00194325	0.00862836	0.00720593	0.00378813	0.00638223	0.0172949	0.00244241	0.0172858	0.042362	0.0107846	0.00170446	0.00272439	0.00300981
30	Training	3	9	1	40	no	T1	positive		0.0127741	0.0134561	0.0046177	0.0228857	0.00630109	0.00478581	0.000592305	0.00328169	0.00566687	0.00290936	0.00339813	0.00682632	0.0140084	0.00429543	0.0123591	0.00540823	0.00394527	0.00665549	0.00388294	0.0116603	0.00326606	0.00943062	0.00466222	0.0194366	0.00269003	0.00595511	0.0101413	0.0022612	0.0210508	0.00567927	0.00275192	0.0194531	0.052435	0.00710673	0.00254097	0.00371549	0.00613018
31	Training	3	67	1	58	yes	T2	positive		0.0167561	0.0165087	0.00915519	0.0140095	0.00251825	0.000945975	0.00027495	0.000397437	0.00106177	0.0505051	0.000687413	0.0148379	0.0165097	0.0137152	0.00685614	0.0104197	0.0130353	0.00178144	0.00266674	0.00985845	0.00474765	0.0126688	0.0128976	0.00185302	0.00151251	0.00159481	0.00252102	0.00392917	0.00696296	0.0231473	0.00110693	0.0109629	0.0011232	0.00225805	0.0085802	0.000619373	0.000953025
32	Training	3	87	0	42	no	NA	positive		0.00120552	0.00137712	0.0010294	0.0107235	0.0032221	0.00109599	0.000384385	0.000761899	0.00486172	0.0665817	0.000786366	0.00144494	0.00506218	0.00469695	ND	0.00275818	0.000995869	0.00223474	0.00183557	0.00847043	0.00278606	0.00433452	0.00408232	0.00345452	0.0018921	0.00272404	0.00789015	0.00250636	0.00391443	0.00982734	0.00151493	0.00232279	0.00288279	0.00546703	0.000849396	0.00316106	0.00153438
33	Training	2	93	0	46	no	T2	negative		0.00978824	0.00729816	0.0054971	0.0281234	0.01105	0.00262168	0.000675466	0.00201606	0.00575302	0.00171283	0.00184624	0.00962491	0.0114216	0.0092516	0.0141623	0.0034352	0.00314521	0.00962421	0.00627474	0.0169098	0.00258622	0.00778977	0.00314893	0.00946172	0.00239848	0.0142977	0.0111032	0.00371289	0.0198182	0.0114844	0.00250766	0.0130242	0.0663546	0.00982584	0.00701593	0.00284858	0.00324129
34	Training	3	89	0	49	no	T1	positive		0.00701291	0.00447642	0.00586258	0.0249595	0.00966455	0.00352562	0.000521271	0.00378127	0.00608798	0.00307632	0.00490607	0.0123392	0.0137632	0.00766275	0.0129566	0.00634318	0.00373967	0.00706681	0.00593722	0.0171573	0.00602634	0.00906863	0.00600462	ND	0.0024422	0.0128971	0.00907655	0.00215352	0.0153515	ND	0.00440814	0.0121335	0.0343893	0.00714	0.00326814	0.00530463	0.00726818
35	Training	ND	49	1	42	no	T3	positive		0.00321226	0.0099197	0.00178393	0.0124079	0.00272103	0.00209148	0.000442341	0.00165299	0.00303782	0.0936073	0.00136514	0.0020631	0.00927396	0.0115312	0.00744549	0.00481465	0.000680956	0.00172737	0.00199898	0.00387727	0.00174749	0.00864656	0.00149862	0.00347293	0.00152976	0.00508095	0.00570793	0.0029731	0.00340146	0.00365246	0.00152463	0.00866496	0.00143216	0.00528497	0.00989314	0.00254663	0.00259453
36	Training	3	96	0	41	no	T1	positive		0.0107067	ND	0.00799023	0.0234936	0.00574544	0.0022103	0.000462454	0.00057708	0.00426195	0.0829897	0.000856029	0.0049548	0.0197379	0.0421802	0.0133441	0.00673247	0.000647157	0.010347	0.00259604	0.0177552	0.00488226	0.0101475	0.00055226	0.0100672	0.00155364	0.00868895	0.00797243	0.0139037	0.00369372	0.0116814	0.00139831	0.0107034	0.000640367	0.0136989	0.00192716	0.0024987	0.00275422
37	Training	ND	32	1	45	no	T2	positive		0.0159099	0.01462	0.00749609	0.0219037	0.0157389	0.00211469	0.000643068	0.00175063	0.00423887	0.00110371	0.0025642	0.0215923	0.0197515	0.00169163	0.016679	0.00367708	0.00166791	0.012848	0.00325128	0.0192693	0.00796041	0.0121925	0.00327666	0.00732634	0.00196934	0.00773711	0.0122789	0.0166918	0.00913438	0.0188149	0.00154158	0.0197207	0.0339392	0.0114746	0.0139378	0.0032124	0.00328091
38	Training	1	107	0	32	no	T1	positive		0.0105114	0.00144012	0.0084224	0.0171309	0.0079174	0.000773764	0.000601124	0.000610047	0.00181915	0.065849	0.000569625	0.00519009	0.0157899	0.00481498	0.0144588	0.00189105	0.00320216	0.0150507	0.00275318	0.0137699	0.00746635	0.0101226	0.000519985	0.0127673	0.00165944	0.00736138	0.00916716	0.00461371	0.00175453	0.00863574	0.00104351	0.00412	0.00235765	0.0144553	0.00121959	0.00118424	0.00177394
39	Training	3	56	1	31	no	T2	positive		0.010873	0.00747723	0.00467461	0.0149092	0.00718631	0.00465197	0.000438151	0.00283846	0.00626678	0.00279787	0.00330634	0.00999319	0.0108292	0.00354472	0.0121142	0.00725087	0.0015275	0.0065207	0.00252385	0.0100119	0.00581801	0.00678047	0.00667596	0.00584211	0.00268635	0.00765216	0.00931507	0.00839685	0.0149474	0.0106355	0.00334614	0.0189046	0.0443376	0.0132032	0.00200389	0.00433641	0.00620146
40	Training	3	29	1	40	no	T2	positive		0.0164674	0.0198211	0.0156127	0.0219108	0.0147254	0.00889345	0.000433178	0.00157014	0.00239037	0.00184209	0.00163717	0.00372004	0.0149924	0.00250813	0.0108559	0.00180453	0.00134537	0.00118286	0.00232834	0.00758451	0.00185323	0.0119515	0.0016618	0.0182029	0.00169857	0.00336909	0.0157393	0.00195675	0.00543071	0.00492292	0.00202014	0.0217163	0.0331527	0.00615629	0.0120595	0.00235838	0.00220784
41	Training	3	81	0	29	no	T2	negative		0.0133549	0.000980663	0.00170151	0.0257433	0.0108805	0.0023235	0.000467076	0.0020827	0.00463117	0.00157806	0.00188867	0.00291649	0.00976065	0.0147726	0.0186142	0.00900828	0.0011787	0.0192466	0.00566904	0.00882873	0.00210897	0.00976347	0.00815835	0.0144153	0.00193454	0.00299536	0.0122745	0.00134012	0.00544356	0.00554637	0.0017734	0.0213588	0.0434055	0.0154298	0.0123004	0.0023901	0.00359757
42	Training	3	39	1	46	yes	T2	positive		0.0108475	0.00100834	0.00562539	0.00680923	0.0105777	0.00871369	0.000493381	0.000897487	0.00137929	0.0300321	0.00124007	0.00239204	0.0169805	0.00434308	0.0176337	0.00357778	0.00560574	0.0145271	0.00213112	0.0230043	0.00886272	0.012312	0.002548	0.0109522	0.00140344	0.0161873	0.0100861	0.00151539	0.0187533	0.0260623	0.00117336	0.00805347	0.00886998	0.0197778	0.01048	0.00149517	0.00151693
43	Training	2	29	1	42	no	T3	positive		0.0106091	0.0138343	0.00162303	0.0222093	0.00833855	0.00152451	0.00060041	0.00196943	0.00429619	0.00188152	0.00187988	0.00290128	0.00930441	0.00283713	0.010469	0.00221336	0.00126997	0.00493449	0.00631599	0.00926558	0.00323982	0.00966794	0.0020016	0.00417915	0.00224112	0.00506989	0.00943985	0.00199773	0.00467061	ND	0.00241805	0.0203737	0.0496204	0.0107758	0.00180335	0.00252713	0.00492103
44	Training	3	81	0	42	no	T2	positive		0.00100452	0.00106743	0.00196868	0.0290659	0.00791651	0.00136593	0.000553883	0.00150911	0.00529738	0.00137665	0.00205547	0.00296611	0.0163224	0.0027617	0.00839227	0.0033926	0.00110743	0.00522887	0.00468433	0.00624275	0.00164767	0.00588507	0.00324223	0.0111626	0.00513297	0.00401493	0.00970188	0.00120794	0.0110695	0.0103964	0.00201798	0.0149033	0.04134	0.00818192	0.00126005	0.00264159	0.00424889
45	Training	ND	72	0	49	no	T1	positive		0.0109405	0.00549259	0.00857838	0.021414	0.0133831	0.00150868	0.000649367	0.00132463	0.00456454	0.00136561	0.00144725	0.00587067	0.0143407	0.0110074	0.0176967	0.00188709	0.00713651	0.00899897	0.00371177	0.0168651	0.00776819	0.0100975	0.00169382	0.0088943	0.00175634	0.0150379	0.0138886	0.00168472	0.00677728	0.0211784	0.00188891	0.0207595	0.0467412	0.00830695	0.00154482	0.00176645	0.00249758
46	Training	3	80	0	41	yes	T3	positive		0.00858362	0.00109085	0.00747761	0.0258608	0.0176802	0.00437821	0.000527547	0.00110311	0.0039962	0.00148442	0.00197466	0.0191167	0.0166252	0.0183818	0.0192692	0.00381394	0.00246055	0.0206212	0.00470892	0.0217859	0.00690291	0.00297282	0.00352917	0.0202173	0.00214172	0.0188866	0.0133996	0.00663995	0.00578546	0.00731575	0.00218633	0.0195958	0.0372307	0.0182891	0.0026444	0.00249671	0.00271912
47	Training	2	72	0	42	yes	T2	positive		0.0137028	0.00119012	0.011043	0.0206878	0.0105422	0.00243237	0.000663447	0.00174287	0.00324223	0.00170808	0.00189591	0.0123753	0.0125475	0.00297249	0.0141505	0.00200472	0.00772657	0.00791293	0.00673142	0.0126559	0.00239649	0.00856377	0.00177643	0.00707124	0.00198015	0.00574451	0.0108696	0.0017453	0.00440505	0.019894	0.00257344	0.0181088	0.0372563	0.0130311	0.00201326	0.00269173	0.00235057
48	Training	ND	80	0	52	no	T3	positive		0.0068554	0.00109759	0.00378788	0.0165871	0.00859732	0.00156712	0.0005726	0.000905311	0.00540443	0.00114498	0.00140231	0.00987742	0.0120082	0.00239237	0.0168357	0.00197576	0.0027292	0.0130551	0.0060268	0.0192866	0.00210873	0.00405358	0.00183704	0.00966266	0.00189582	0.00552759	0.0138805	0.00154318	0.00442551	0.0101409	0.00260438	0.0149815	0.050213	0.0127799	0.00264796	0.00224366	0.00213757
49	Training	1	99	0	65	yes	T1	positive		0.0076597	0.000649311	ND	0.0100475	0.00887976	0.00127299	0.000398558	0.000503249	0.00237185	0.0633176	0.0140168	0.0112437	0.0309416	0.0031525	0.0101859	0.00151643	0.0163265	0.0244479	0.00186187	ND	0.00782631	0.00879774	ND	0.00074105	0.0304054	0.00832404	0.00698726	0.00566357	ND	ND	0.0143039	0.00831888	0.00349228	0.0182723	0.000627306	0.0147413	0.000950893
50	Training	3	81	0	42	no	T1	positive		0.00534992	0.00536945	0.0027636	0.0136944	0.00372074	0.00227327	0.000587709	0.00177579	0.00503912	0.00153594	0.00184267	0.0156437	0.0101688	0.00200409	0.0144725	0.00867052	0.00359806	0.00643899	0.00567252	0.0111065	0.00678581	0.00401808	0.00867941	0.00462216	0.0030601	0.00414214	0.00774797	0.00563628	0.00632599	ND	0.00283901	0.0134504	0.0460397	0.00624054	0.00395953	0.00266295	0.00393168
51	Training	3	53	1	54	yes	T1	positive		0.0159061	0.009507	0.0132685	0.0128522	0.00648539	0.0227407	0.000534539	0.000425936	0.00414204	0.044289	ND	0.00360494	ND	0.00609959	0.0112158	0.00576338	0.0036936	0.00196771	0.000820686	0.0142089	0.00167824	0.000703461	ND	0.000722186	0.00348362	0.00297632	0.00353513	0.00373473	0.0174382	ND	0.000514393	0.0126117	0.000740944	0.0247862	0.000265957	0.00796715	0.000534457
52	Training	2	75	0	50	yes	T1	positive		0.00770481	0.00537127	0.00361409	0.0217093	0.00458116	0.00214345	0.000685899	0.00381453	0.00560923	0.00310032	0.00343425	0.005806	0.0125331	0.00506283	0.012692	0.00524446	0.00111424	0.00656888	0.00301135	0.00973514	0.00339432	0.00584639	0.00484499	0.00646362	0.00262257	0.00870573	0.0104439	0.00261089	0.0160748	0.00331784	0.00381347	0.0141367	0.030749	0.00744788	0.00718476	0.0048513	0.00783599
53	Training	3	82	0	41	no	T2	positive		0.0152429	0.0144509	0.0108385	0.0198329	0.0131612	0.00227	0.000730002	0.00197139	0.00432994	0.00136195	0.0021035	0.0190887	0.0176121	0.00233786	0.00986251	0.00349485	0.00691313	0.0157135	0.00441198	0.021759	0.0140665	0.0134572	0.00323135	0.00650211	0.0044957	0.0140279	0.0102526	0.025573	0.0227719	0.0212149	0.0014217	0.0199201	0.105487	0.0101016	0.0130619	0.00278933	0.00279839
54	Training	2	77	0	54	yes	T2	positive		0.00195739	0.00145914	0.00396626	0.0234452	0.00418547	0.00209852	0.000490683	0.000831352	0.0102452	0.00117314	0.00130339	0.00212034	0.00699459	0.00180055	0.00651606	ND	0.00225513	0.00314516	0.00320895	0.00983718	0.00214559	0.00335208	ND	0.00339595	0.00174821	0.00257676	0.012423	0.00144954	0.00481335	0.00944042	0.00243604	0.00577808	0.0502249	0.00632924	0.00121073	0.00169722	0.00159356
55	Training	3	85	0	71	yes	T3	positive		0.0118896	0.0126073	0.0137685	0.00593485	0.0140634	0.00860578	0.000465781	0.000964285	0.00182206	0.124928	0.00182367	ND	0.0182748	0.0187618	0.0174208	0.00404233	0.0127818	0.0252732	0.00203363	0.0246786	0.012363	0.0113086	0.0015618	0.0171421	0.00208088	0.0210277	0.0140366	0.0178918	0.0273658	0.0058643	0.00755485	0.0124768	0.00279758	0.0175148	0.0135735	0.00167465	0.00171778
56	Training	2	46	1	53	yes	T3	negative		0.0114371	0.0185492	0.0122824	0.00392847	0.015126	0.0112489	0.000289108	0.00074619	0.00216446	0.0542953	0.00887838	0.0087319	0.00999754	0.0655809	0.0220085	0.00355356	0.0129353	0.0202586	0.00305183	0.0251862	0.0126073	0.0127654	0.0187159	0.0113313	0.00197293	0.0135382	0.0114438	0.0235319	0.00999959	0.00984212	0.0137023	0.011153	0.00389552	0.015677	0.00370362	0.00140492	0.00282445
57	Training	3	45	1	61	yes	T2	negative		0.0133427	0.016022	0.0201898	0.00529804	0.0309822	0.00774907	0.000476477	0.000832494	0.00120894	0.0895556	0.00129811	0.0244937	0.0158725	0.0750363	0.0206242	0.00273865	0.0189742	0.0302988	0.002571	0.0271814	0.0153859	0.0169856	0.0226901	0.0257836	0.00148512	0.0199567	0.0133813	0.0320904	0.00291008	0.00461494	0.0195051	0.0123826	0.0195353	0.0187779	0.0153434	0.00215454	0.00167534
58	Training	3	82	0	54	yes	T2	positive		0.0208651	0.0184403	0.0073366	0.0148204	0.0164577	0.00172445	0.000425643	0.00131579	0.00289925	0.00186373	0.00184173	0.0252785	0.018753	0.00200615	0.0135574	0.00312353	0.0146266	0.012349	0.00160524	0.0245088	0.00946703	0.0117268	0.00274565	0.00234099	0.00223061	0.013757	0.00887915	0.018678	0.028863	0.00924101	0.00737771	0.0238566	0.0774872	0.0087867	0.00126978	0.00250509	0.00411011
59	Training	2	84	0	41	yes	T1	positive		0.00432725	0.00111166	0.00236543	0.0054152	0.00861631	0.00192759	0.000395924	0.000871688	0.00246767	0.0725146	0.00219983	0.00453404	0.0132812	0.0111803	0.0160013	0.00365451	0.00448962	0.0134421	0.00204701	0.0198758	0.00859263	0.00946597	0.00756682	0.00764485	0.00166037	0.0105517	0.00832492	0.00723476	0.00966293	0.00536443	0.00644963	0.0121963	0.00248519	0.0121622	0.00148154	0.00284608	0.00289617
60	Training	3	101	0	50	yes	T2	positive		0.00855464	0.00109351	0.00157025	0.0140991	0.00341671	0.00124405	0.000497323	0.000936214	0.0035552	0.00217701	0.00196805	0.00268771	0.0136134	0.00248054	0.0118208	0.00250494	0.00104449	0.00695802	0.00684636	0.00692206	0.00467534	0.00307855	0.00221	0.00378175	0.00218706	0.00784544	0.0113181	0.00155771	0.00519742	0.0121886	0.00248698	0.0154334	0.0530513	0.0135087	0.00126374	0.00276456	0.00321681
61	Training	2	80	1	54	yes	T2	positive		0.0088584	0.00106116	0.00864994	0.0168073	0.0086373	0.00621661	0.000501026	0.00206596	0.00494037	0.00184335	0.00263134	0.00334075	0.0145084	0.00308388	0.015238	0.00447557	0.00122276	0.0094299	0.00480441	0.00763352	0.00284986	0.0109419	0.00405144	0.0038396	0.00229138	0.00597734	0.00984891	0.00623435	0.00855306	ND	0.00271238	0.0199388	0.0402836	0.0109467	0.000838338	0.00326637	0.00511409
62	Training	2	30	1	58	yes	T2	positive		0.0111105	0.00522069	0.00507867	0.0151568	0.00373851	0.00210641	0.000554821	0.00296596	0.00601629	0.00250318	0.00320063	0.00468191	0.0121843	0.0040516	0.0141709	0.00540162	0.00669833	0.0043954	0.00250095	0.0145965	0.00704501	0.00936661	0.00496036	0.00451985	0.00228416	0.00565017	0.00661419	0.00383164	0.0123443	0.00279369	0.00516322	0.01061	0.032893	0.00576302	0.0109259	0.00372444	0.00735201
63	Training	3	116	0	40	yes	T2	positive		0.00490621	0.00112511	0.00196268	0.0179381	0.00607743	0.00207414	0.000630444	0.00292275	0.00563614	0.0024406	0.00287686	0.00889777	0.00796518	0.00607898	0.0102684	0.00423364	0.00512248	0.00801729	0.00213224	0.0117684	0.00237376	0.0087177	0.00394128	0.0059466	0.00211142	0.0102222	0.00912332	0.00379784	0.0229381	0.00455808	0.00258561	0.0126299	0.0392866	0.00544173	0.00238882	0.00304841	0.00554927
64	Training	2	99	0	63	yes	T2	negative		0.00892659	0.00234815	0.00347987	0.0199314	0.00789518	0.00216897	0.000546518	0.00119042	0.00657874	0.0013947	0.00130389	0.0119635	0.00930369	0.00674703	0.0125506	0.00467477	0.00552749	0.00236692	0.00840959	0.0150309	0.00491232	0.00748436	0.00371907	0.00457076	0.00297776	0.00408213	0.00764328	0.00825646	0.015066	0.0122642	0.0100862	0.00858565	0.0407482	0.00936465	0.00663464	0.00174411	0.00212308
65	Training	2	52	1	62	yes	T2	negative		0.0196823	0.0136632	0.0107514	0.0259024	0.014915	0.00830288	0.000484143	0.00407618	0.00936006	0.00263476	0.00270256	0.0193242	0.0166349	0.00637775	0.0133825	0.00830704	0.00862039	0.0138552	0.00337262	0.0226779	0.010259	0.00921423	0.00778317	0.0171412	0.00536604	0.0158774	0.0122537	0.0186052	0.00958636	0.00573076	0.00325993	0.0206998	0.0350309	0.0138799	0.00271713	0.00401137	0.00354475
66	Training	2	83	1	47	no	T2	positive		0.00372953	0.00102781	0.00225269	0.00800103	0.00353461	0.00187768	0.000499232	0.00136216	0.00447935	0.0788104	0.00244897	ND	0.00489287	0.0122603	0.00400892	0.00210131	0.00113279	0.00635348	0.00210449	0.00960616	0.00200117	0.00396966	0.002099	0.00363788	0.00188321	0.00674067	0.00860452	0.00260331	0.00700206	0.00857921	0.00323565	0.00317717	0.00175329	0.00868456	0.00193413	0.00255128	0.00234462
67	Training	2	12	1	60	no	T2	positive		0.0103415	0.00864237	0.00116189	0.0043169	0.00465868	0.00251678	0.000528533	0.00128751	0.00178979	0.0506521	0.00298368	0.0139968	0.010265	0.00669859	0.0183045	0.00381496	0.00186094	0.0171352	0.00263562	0.00773719	0.00916534	0.010411	0.0190194	0.0140876	0.00156054	0.00810735	0.00783063	0.012915	0.00567821	0.0188907	0.00456383	0.00387763	0.00275176	0.0184033	0.00225915	0.00173987	0.00182061
68	Training	2	101	0	64	yes	T2	positive		0.0158831	0.0134061	0.00781312	0.0216897	0.00728173	0.0103942	0.000458565	ND	0.00339107	0.00153055	0.00271494	0.0128984	0.014472	0.00479175	0.0163811	0.00275578	0.00215767	0.0126679	0.00374532	0.0170498	0.00422607	0.00773569	0.00242069	0.00421796	0.00254135	0.00713736	0.00707709	0.00322608	0.00815135	ND	0.00360232	0.0191227	0.0478188	0.00959287	0.00323401	0.00300928	0.00433741
69	Training	3	86	0	62	no	T3	negative		0.00777005	0.00778075	0.00884111	0.00409727	0.00448024	0.00317531	0.000641036	0.000912058	0.00225155	0.0608777	0.00154147	0.00831381	0.00972868	ND	0.00505076	0.0022706	0.00482663	0.0102936	0.00187251	0.0144806	0.00648129	0.00921214	0.000604901	0.00756354	0.00180312	0.00950397	0.0073115	0.00778371	0.0129908	0.0028079	0.00248943	0.00349952	0.00288503	0.0126429	0.00146218	0.00144712	0.00186096
70	Training	3	16	1	54	NA	T2	positive		0.0191417	0.0152568	0.0141801	0.0159465	0.0167599	0.008193	0.000665885	0.00149108	0.00377866	0.00138259	0.00284637	0.00307142	0.0174881	0.00467855	0.00988617	0.00365156	0.00702348	0.016674	0.00148111	0.0174735	0.00684614	0.0101013	0.00276063	0.00527518	0.00198251	0.00527275	0.00806859	0.00496029	0.00611638	0.0045723	0.0112	0.0159587	0.030848	0.0110963	0.00197609	0.00334182	0.00441218
71	Training	3	121	0	56	yes	T1	positive		0.0086398	0.007089	0.00473571	0.00534559	0.00775097	0.00182312	0.00040866	0.00134977	0.0027378	0.0535248	0.00219152	0.00696618	0.0105863	0.0267793	0.0112485	0.0046749	0.000864141	0.0138424	0.00169063	0.0101111	0.00733935	0.0108875	0.000608207	0.0078044	0.00239122	0.00647883	0.0084383	0.00451308	0.0122607	0.00384825	0.00376903	0.0039191	0.00263128	0.015629	0.0101444	0.00392288	0.00371597
72	Training	3	24	1	69	no	T3	positive		0.00304321	0.0011408	0.00821466	0.0033661	0.00777087	0.0047818	0.000283076	0.00101264	0.00268221	0.0417503	0.00121012	0.00702044	0.00681178	0.0110557	0.00957711	0.00250006	0.00498807	0.00631645	0.00118106	0.00510192	0.00222383	0.0123025	0.00688997	0.00255632	0.00126372	0.00748641	0.00451348	0.00296427	0.00899672	0.0104996	0.0018438	0.00910968	0.00191937	0.0093178	0.00143949	0.00106877	0.00173606
73	Training	3	27	1	46	no	T2	negative		0.0106918	0.00784541	0.00438574	0.0105422	0.00947371	0.00401467	0.000457154	0.00152402	0.00362773	0.0912483	0.00237923	0.00307115	0.00649665	0.0125064	0.0149192	0.011092	0.000952707	0.0128263	0.0023542	0.00931908	0.00459392	0.0067794	0.00864285	0.00498284	0.00196468	0.00624641	0.0101195	0.00244624	0.0110792	0.00818903	0.0018769	0.00465137	0.00577771	0.0130237	0.00632607	0.00292876	0.00305085
74	Training	2	127	0	60	yes	T1	positive		0.00185753	0.00110829	0.00131197	0.00603811	0.00246605	0.00520645	0.000471676	0.000959196	0.0029127	0.0427875	0.00124386	0.00692436	0.0211951	0.00637689	0.00711535	0.0023324	0.00146507	0.0154461	0.00194747	0.00560334	0.00215091	0.0097985	0.00124098	0.00663365	0.00107533	0.00981226	0.00774484	0.00810742	0.00335562	0.0257355	0.00191343	0.00350822	0.00329028	0.0151948	0.00141234	0.00117832	0.00161594
75	Training	3	75	0	36	no	T2	positive		0.00101264	0.00101044	0.00130983	0.0208272	0.00260883	0.00264326	0.000609394	0.00122121	0.00462833	0.00130951	0.00245959	0.00418799	0.0144786	0.00300985	0.0149009	0.00266771	0.00171177	0.0107988	0.00527354	0.00354514	0.00212286	0.00967277	0.0023786	0.00238744	0.00201254	0.0130493	0.011601	0.00114055	0.0108043	0.00571509	0.00204721	0.00851341	0.0251641	0.00946589	0.00120439	0.00245702	0.00330984
76	Training	3	130	0	31	no	T2	positive		0.00221194	0.00105439	0.00205268	0.0198243	0.0040204	0.00209879	0.000661819	0.00398041	0.00431948	0.00186857	0.00364679	0.00321855	0.0117241	0.00331014	0.0160685	0.00440752	0.00114918	0.00485425	0.00314763	0.00871114	0.00239373	0.00407984	0.0039995	0.00404446	0.003245	0.00666324	0.0118742	0.00227048	0.0130978	0.00344071	0.00365753	0.00881622	0.0352601	0.00945469	0.00187275	0.00287953	0.00591716
77	Training	ND	33	1	40	no	T2	positive		0.0119445	0.00127034	0.00353664	0.0236099	0.0135497	0.00361337	0.000728924	0.00220901	0.00794357	0.00238759	0.00376426	0.0132401	0.0125496	0.00673098	0.0162416	0.00569342	0.00313334	0.0138573	0.00358925	0.0161525	0.00474828	0.00771642	0.00560049	0.0161981	0.0026906	0.00519595	0.0123525	0.00327234	0.0163248	0.00803935	0.00301952	0.0154999	0.0503956	0.0146885	0.012967	0.00430879	0.00376883
78	Training	3	16	1	46	no	T3	positive		0.0209865	0.0160043	0.00979749	0.017041	0.0155032	0.0024211	0.000904341	0.00179157	0.0054259	0.00205903	0.00169164	0.0166326	0.0190016	0.0175835	0.0170538	0.00207743	0.00823882	0.0174559	0.00281085	0.0249916	0.0109535	0.0100789	0.00179968	0.0145968	0.00247788	0.0162361	0.01112	0.0224556	0.00596553	0.00630379	0.00222983	0.0128751	0.0519412	0.0138633	0.00169036	0.0022372	0.00165931
79	Training	3	19	1	57	no	T2	positive		0.0088864	0.000979967	0.0068999	0.00337537	0.00985355	0.00791218	0.000306085	0.000756638	0.000602551	0.0263625	0.00066314	0.00409233	ND	0.0315124	0.0113336	0.00179059	0.00126002	0.0167524	0.00141135	0.00525818	0.00143917	0.00419027	0.00134021	0.00289671	ND	0.00438257	ND	0.00336843	0.0167849	0.0022641	ND	0.00397149	ND	0.0152593	0.00109682	ND	ND
80	Training	3	19	1	46	no	T3	positive		0.00295148	0.00102523	0.00186444	0.00529833	0.0050453	0.00213931	0.000413818	0.00141743	0.00323644	0.0454499	0.00116166	0.00553437	0.00588389	ND	0.00709613	0.00412325	0.00110022	0.00760049	0.00162134	0.0134733	0.0017755	0.00670886	0.000618353	0.00883212	0.00193962	0.00296544	0.00642818	0.00192624	0.0075368	0.00983227	0.00256492	0.00436918	0.00213662	0.00794589	0.00149725	0.00252058	0.00203641
81	Training	ND	55	1	47	no	T2	positive		0.0135244	0.00648291	0.00442507	0.0169719	0.0122664	0.00739778	0.000460132	0.00242413	0.00461142	0.00179833	0.00222209	0.00459395	0.00994653	0.0019397	0.0150713	0.00206181	0.00225984	0.0172924	0.00379313	0.00883134	0.00606865	0.0041514	0.00193021	0.0117211	0.00259293	0.020828	0.0132327	0.0143218	0.00890179	0.0120344	0.00241534	0.0182131	0.0445502	0.0136033	0.00346914	0.00287295	0.00364992
82	Training	3	19	1	40	no	T2	positive		0.00723231	0.0133717	0.0102421	0.00366312	0.00926431	0.00225701	0.000430426	0.00132698	0.00282986	0.0873455	0.00229441	0.00545371	0.0054052	0.0074436	0.0119531	0.00362518	0.00338347	0.0107764	0.00104112	0.00978941	0.00151	0.00793771	0.000946467	0.00397503	0.00117586	0.00949638	0.0082328	0.00156652	0.00541337	0.00203004	0.00202145	0.00312503	0.0024793	0.0162085	0.00136564	0.00127272	0.00245375
83	Training	3	47	1	48	no	T2	positive		0.012464	0.00771183	0.00653747	0.0162666	0.0102781	0.00289954	0.000382177	0.00215282	0.00358228	0.00189388	0.00281497	0.0136944	0.0141337	0.00274935	0.0138302	0.00433199	0.00343689	0.00913831	0.00458562	0.00803005	0.00253693	0.00944394	0.0041669	0.00599916	0.00216004	0.0131133	0.0082884	0.00191439	0.0110024	0.00368916	0.00281666	0.0182602	0.0272453	0.0107466	0.00277601	0.0046763	0.0031058
84	Training	ND	6	1	60	no	T3	positive		ND	0.0164133	0.0136727	0.0109764	0.0150094	0.0085408	0.000707366	0.00265742	0.00528951	0.00187996	0.00337987	0.0243362	0.0174071	0.0150139	0.0174524	0.00488791	0.0162232	0.019067	0.00817389	0.0234959	0.0105972	0.0119214	0.00457623	0.020088	0.00787296	0.0181871	0.00766726	0.015126	0.00645423	0.0214752	0.00468861	0.021983	0.0307971	0.00947426	0.0146611	0.0036855	0.00699032
85	Validation	2	166	0	41	no	T3	positive		0.0039175	0.00142749	0.00922639	0.0193663	0.0108464	0.0102201
86	Validation	3	18	0	55	no	T3	negative		0.0128089	0.00135876	0.00195927	0.0244896	0.0133055	0.00906368
87	Validation	ND	55	1	58	no	T2	negative		0.0132468	0.00106777	0.0161549	0.00827844	0.0101077	0.0123692
88	Validation	3	37	1	48	no	T2	negative		0.0118618	0.00895947	0.00444808	0.0115668	0.0113978	0.00112626
89	Validation	ND	57	0	61	no	T1	positive		0.0113148	0.00219758	0.010684	0.0117806	0.0103849	0.0040856
90	Validation	ND	8	1	60	no	T2	negative		0.0153006	0.0111686	0.0116975	0.0115092	0.0154952	0.014901
91	Validation	ND	19	1	43	no	T2	negative		0.0121836	0.000919799	ND	0.0161954	0.0140962	0.0144654
92	Validation	2	73	0	47	no	T2	positive		0.000331436	0.00847026	0.00323906	0.0182163	0.0146734	0.00944793
93	Validation	3	99	0	60	no	T2	negative		0.0017977	0.00144997	0.00664476	0.0116413	0.00565176	0.00290272
94	Validation	2	85	1	46	no	T2	positive		0.00112902	0.000978469	0.0120712	0.00667927	0.00907116	0.00215145
95	Validation	3	42	0	38	no	T1	positive		0.0024805	0.00119646	0.00147856	0.0112844	0.00371272	0.00975012
96	Validation	2	52	0	51	no	T2	positive		0.00235546	0.00343747	0.00761713	0.0155419	0.0071001	0.00237933
97	Validation	3	67	0	54	no	T2	negative		0.00785102	0.00595919	0.00953063	0.0205699	0.0104954	0.00423515
98	Validation	ND	41	1	46	no	T2	positive		0.016896	0.00113369	0.00289216	0.0191087	0.0142036	0.00260209
99	Validation	ND	9	0	38	no	T3	positive		0.016584	0.0101254	0.0122547	0.0102738	0.013786	0.013633
100	Validation	ND	78	0	60	no	T2	negative		0.0154934	0.00702295	0.00933751	0.0154367	0.0141352	0.00772103
101	Validation	ND	76	0	38	yes	T2	positive		0.0127969	0.012366	0.0133215	0.014703	0.0119057	0.00309753
102	Validation	3	92	0	43	yes	T2	positive		0.00834932	0.00155048	0.00662241	0.0218733	0.00432973	0.00253649
103	Validation	ND	31	0	49	no	T1	positive		0.00749522	0.00114983	0.00527505	0.0233839	0.00683956	0.00242853
104	Validation	ND	87	0	46	no	T1	positive		0.0140845	0.00153839	0.0118714	0.01221	0.0138858	0.0113545
105	Validation	3	22	1	38	no	T2	positive		0.00678535	0.00134756	0.00568079	0.0197495	0.0112586	0.00897033
106	Validation	ND	8	0	50	no	T1	positive		0.0016498	0.00109337	0.00375351	0.0136944	0.00453775	0.00077531
107	Validation	3	78	0	43	yes	T2	positive		0.00588938	0.00718141	0.00736915	0.0192088	0.00870754	0.00277669
108	Validation	ND	16	1	48	no	NA	positive		0.0117092	0.00146564	0.0110427	0.016342	0.0120619	0.00379166
109	Validation	3	97	0	44	no	T1	positive		0.0130028	0.00660592	0.0120632	0.0261322	0.013001	0.00796312
110	Validation	3	38	1	46	no	T2	positive		0.00215951	0.00678762	0.00879389	0.0141012	0.00437944	0.00582879
111	Validation	ND	47	0	36	no	T2	positive		0.0124331	0.000954353	0.0120082	0.0101201	0.00665166	0.00219514
112	Validation	3	61	0	42	no	T2	positive		0.011349	0.00668633	0.00796899	0.0188895	0.0101288	0.00809774
113	Validation	ND	76	0	47	yes	T2	positive		0.00678142	0.00784427	0.00282206	0.010917	0.0121919	0.00231144
114	Validation	3	12	1	33	no	T2	negative		0.0124631	ND	0.0083012	0.015321	0.0166708	0.0134865
115	Validation	ND	13	1	47	no	T2	negative		0.0139996	0.00553555	0.00432411	0.020153	0.0126961	0.00315838
116	Validation	ND	48	0	39	no	T2	positive		0.0142196	0.00101681	0.0127161	0.0196406	0.0152645	0.00570417
117	Validation	ND	18	0	46	no	T2	positive		0.0119762	0.000838432	0.0074454	0.0122675	0.00978493	0.00208422
118	Validation	3	36	1	40	no	T2	positive		0.0107097	0.00680331	0.00914602	0.016892	0.0118353	0.00626155
119	Validation	1	42	0	46	yes	T1	positive		0.00999807	0.00587291	0.00425573	0.015812	0.00557703	0.00373968
120	Validation	2	87	0	42	no	T2	positive		0.0105416	0.00602186	0.00692067	ND	0.0051652	0.00288502
121	Validation	2	85	1	54	no	T1	positive		0.00926151	0.00893501	0.00686805	0.0179191	0.000123125	0.00261504
122	Validation	2	80	0	43	yes	T1	positive		0.0090519	0.00564151	0.0077142	0.017654	0.0088373	0.0103727
123	Validation	2	28	1	52	yes	T1	positive		0.015226	0.0136718	0.0098434	0.0208508	0.012027	0.00379135
124	Validation	2	102	0	46	yes	T2	positive		0.00962543	0.00111633	0.0139255	0.0132588	0.0147439	0.00169521
125	Validation	3	63	1	38	yes	T2	positive		0.0116928	0.00943026	0.00501672	0.0191659	ND	0.0055448
126	Validation	2	45	0	47	yes	T2	positive		0.0138777	0.000821631	0.00723328	0.0126425	ND	0.00184763
127	Validation	2	72	0	53	yes	T1	positive		0.0146279	0.00143423	0.00649235	0.0186515	0.00855752	0.00245751
128	Validation	2	45	1	72	yes	T1	positive		0.0107671	0.00538358	0.00388624	0.0161478	0.0115519	0.0105237
129	Validation	2	103	0	41	yes	T3	positive		0.0112847	0.0145147	0.00356342	0.0170738	0.0129871	ND
130	Validation	2	76	0	55	yes	T1	positive		0.0123496	0.00270549	0.00887712	0.0162208	0.00618809	0.00271624
131	Validation	2	77	0	65	yes	T1	positive		0.00944064	0.0139441	0.00100477	0.0122346	0.0111308	0.0114675
132	Validation	3	66	0	58	yes	T1	positive		0.0138334	0.00858212	0.0068756	0.00987713	0.0126318	0.00128142
133	Validation	3	74	0	70	no	T2	positive		0.014145	0.0117251	0.0145562	0.0164415	0.0131938	0.00573963
134	Validation	2	93	0	53	no	T1	negative		0.0113895	0.00108128	0.00637725	0.00643172	0.0138396	0.00353671
135	Validation	2	45	1	38	yes	T1	positive		0.0149471	0.00132564	0.0131656	ND	0.0149896	0.00403983
136	Validation	2	41	1	49	yes	T1	positive		0.0180172	0.0013812	0.010775	0.0296536	0.0164258	0.00700663
137	Validation	2	61	0	37	yes	T2	positive		0.0151442	0.0123791	0.00880373	0.00510418	0.013619	0.0131461
138	Validation	2	67	0	60	yes	T2	positive		0.0139434	0.00336185	0.0100589	0.0189588	0.0155083	0.00626628
139	Validation	2	78	0	53	yes	T2	positive		0.00655802	0.00588876	0.00730059	0.0166143	0.0106203	0.00303108
140	Validation	2	44	0	56	yes	T1	positive		0.00974473	0.000945436	0.0105804	0.0216923	0.0116406	0.00133977
141	Validation	3	20	1	45	yes	T2	positive		0.0120371	0.00970832	0.00380932	0.0144428	0.0137311	0.00852387
142	Validation	1	74	0	48	no	T1	positive		0.00611367	0.00098988	0.00993422	0.0162282	0.00544587	0.0016252
143	Validation	2	79	0	42	yes	T2	positive		0.00289194	0.00747324	0.00475161	0.0173244	ND	0.00400849
144	Validation	1	5	1	48	no	T2	positive		0.275518	0.00711744	0.0154254	0.00730645	0.0146284	0.00978322
145	Validation	2	78	0	56	yes	T2	negative		0.0113059	0.00113487	0.0073661	0.00693122	0.014274	ND
146	Validation	3	137	0	50	yes	T1	positive		0.00894673	0.00737421	0.00870076	0.0151988	0.0108421	0.00614287
147	Validation	2	47	0	67	yes	T1	negative		0.00730305	0.00807609	0.00368395	0.0122066	0.00744739	0.00286777
148	Validation	3	7	1	54	no	T2	negative		0.0143714	0.0122555	0.0151027	0.0232667	0.0150706	0.00838267
149	Validation	3	42	0	53	yes	T2	positive		0.0127459	0.000934115	0.00307194	0.0198178	0.0136556	0.0117454
150	Validation	3	42	0	53	yes	T2	positive		0.0101377	0.000907554	0.00842247	0.0185172	0.0081043	0.00238461
151	Validation	2	18	0	66	yes	T1	negative		0.00366244	0.00151901	0.00372068	0.0226903	0.00752702	0.00964107
152	Validation	2	78	1	81	yes	T2	positive		0.0216977	0.000818011	0.00556372	0.0210787	0.0174201	0.00833541
153	Validation	2	60	0	59	yes	T1	positive		0.00773795	0.00154938	0.00974737	0.00785211	0.0150735	0.0136352
154	Validation	3	82	1	55	yes	T2	positive		0.0120868	0.0104964	0.0151542	0.0222963	0.0121622	0.00709091
155	Validation	3	74	0	55	yes	T2	positive		0.0143451	0.00614968	0.00317717	0.0227458	0.0135134	0.00162905
156	Validation	3	29	1	62	yes	T3	negative		0.0127354	0.00889436	0.00977018	0.0100716	0.0146154	0.00855405
157	Validation	2	33	0	50	no	T2	positive		0.0181696	0.002334	0.0126582	0.0144862	0.0169894	0.0168367
158	Validation	2	50	0	56	yes	T2	negative		0.00262493	0.00128566	0.00762559	0.0155226	0.0102736	0.00288926
159	Validation	3	30	1	56	NA	T2	negative		0.00833356	0.00566607	0.00429163	0.020186	0.0097335	0.0027455
160	Validation	3	36	0	50	no	T2	positive		0.00838393	0.00817925	0.00939024	0.0119381	0.00489872	0.00366495
161	Validation	3	29	0	62	no	T2	positive		0.0149055	0.0110598	0.00973801	0.0315788	0.0140401	0.00481559
162	Validation	3	105	0	52	yes	T3	positive		0.014878	0.0117853	0.0147242	0.0190774	0.0143216	0.0137588
